# Supplementary material for: Biogeochemical water type influences community composition, species richness, and biomass in megadiverse Amazonian fish assemblages
Source: Sci Rep. 2020 Sep 18;10:15349. doi: 10.1038/s41598-020-72349-0 (PMC7501869; doi:10.1038/s41598-020-72349-0)
Supplement: Supplementary file 1 — Supplementary Appendix 1. [file 41598_2020_72349_MOESM1_ESM.xlsx]

## Sheet: Data_matrix
Supplementary Appendix 1: Full database of fish sampled from river margin and floodplain lake habitats in three water types: blackwater (River Arapiuns); clearwater (Rio Tapajos); whitewater (Amazonas)
Order	Family	Genus	Species	State	Municipality	River_System	Locality	Date	Habitat	Temperature (°C)	pH	DO mgL-1	Conductivity (mScm-1)	Turbidity (NTU)	Transparency (m)	Collectors
Clupeiformes	Engraulidae	Anchovia	Anchovia surinamensis	Para	Santarem	Arapiuns	rio Arapiuns; 1.5 km west of Santa Sofia community	2014-10-14	River margin	31.6	5.87	11.5	8.71	7.61	1.5	Bogota-Gregory; Oliveira & Silva
Clupeiformes	Engraulidae	Anchoviella	Anchoviella juruasanga	Para	Santarem	Tapajos	rio Tapajos; on the east margin of the main channel of the rio Tapajos; 2 km northwest of Alter do Chao	2014-10-15	River margin	30	7.3	11.3	11.78	0.15	1.2	Bogota-Gregory; Oliveira & Silva
Characiformes	Acestrorhynchidae	Acestrorhynchus	Acestrorhynchus microlepis	Para	Santarem	Arapiuns	rio Arapiuns; 1.5 km west of Santa Sofia community	2014-10-14	River margin	31.6	5.87	11.5	8.71	7.61	1.5	Bogota-Gregory; Oliveira & Silva
Characiformes	Acestrorhynchidae	Acestrorhynchus	Acestrorhynchus microlepis	Para	Santarem	Tapajos	rio Tapajos; on the east margin of the main channel of the rio Tapajos; 2 km northwest of Alter do Chao	2014-10-15	River margin	30	7.3	11.3	11.78	0.15	1.2	Bogota-Gregory; Oliveira & Silva
Characiformes	Iguanodectidae	Bryconops	Bryconops alburnoides	Para	Santarem	Tapajos	rio Tapajos; on the east margin of the main channel of the rio Tapajos; 20 km west of Santarem	2014-10-16	River margin	30.7	6.79	11.3	16.07	7.06	1.2	Bogota-Gregory; Oliveira & Silva
Characiformes	Iguanodectidae	Bryconops	Bryconops alburnoides	Para	Santarem	Tapajos	rio Tapajos; on the east margin of the main channel of the rio Tapajos; 20 km west of Santarem	2014-10-16	River margin	30.7	6.79	11.3	16.07	7.06	1.2	Bogota-Gregory; Oliveira & Silva
Characiformes	Hemiodontidae	Bivibranchia	Bivibranchia fowleri	Para	Santarem	Tapajos	rio Tapajos; on the east margin of the main channel of the rio Tapajos; 2 km northwest of Alter do Chao	2014-10-15	River margin	30	7.3	11.3	11.78	0.15	1.2	Bogota-Gregory; Oliveira & Silva
Characiformes	Hemiodontidae	Bivibranchia	Bivibranchia fowleri	Para	Santarem	Tapajos	rio Tapajos; on the east margin of the main channel of the rio Tapajos; 2 km northwest of Alter do Chao	2014-10-15	River margin	30	7.3	11.3	11.78	0.15	1.2	Bogota-Gregory; Oliveira & Silva
Characiformes	Hemiodontidae	Bivibranchia	Bivibranchia fowleri	Para	Santarem	Tapajos	rio Tapajos; on the east margin of the main channel of the rio Tapajos; 2 km northwest of Alter do Chao	2014-10-15	River margin	30	7.3	11.3	11.78	0.15	1.2	Bogota-Gregory; Oliveira & Silva
Characiformes	Hemiodontidae	Hemiodus	Hemiodus unimaculatus	Para	Santarem	Tapajos	rio Tapajos; on the east margin of the main channel of the rio Tapajos; 20 km west of Santarem	2014-10-16	River margin	30.7	6.79	11.3	16.07	7.06	1.2	Bogota-Gregory; Oliveira & Silva
Characiformes	Hemiodontidae	Micromischodus	Micromischodus sugillatus	Para	Santarem	Arapiuns	rio Arapiuns 50 m of and parallel to Lago do Padre; east margin of the rio Arapiuns; approximately 4 km southwest of Villa Franca community	2014-10-13	River margin	29.9	4.8	7.6	8.23	0.1	1.5	Bogota-Gregory; Oliveira & Silva
Characiformes	Hemiodontidae	Micromischodus	Micromischodus sugillatus	Para	Santarem	Arapiuns	rio Arapiuns 50 m of and parallel to Lago do Padre; east margin of the rio Arapiuns; approximately 4 km southwest of Villa Franca community	2014-10-13	River margin	29.9	4.8	7.6	8.23	0.1	1.5	Bogota-Gregory; Oliveira & Silva
Characiformes	Hemiodontidae	Hemiodus	Hemiodus microlepis	Para	Santarem	Tapajos	rio Tapajos; on the east margin of the main channel of the rio Tapajos; 2 km northwest of Alter do Chao	2014-10-15	River margin	30	7.3	11.3	11.78	0.15	1.2	Bogota-Gregory; Oliveira & Silva
Characiformes	Hemiodontidae	Hemiodus	Hemiodus unimaculatus	Para	Santarem	Arapiuns	rio Arapiuns; 1.5 km west of Santa Sofia community	2014-10-14	River margin	31.6	5.87	11.5	8.71	7.61	1.5	Bogota-Gregory; Oliveira & Silva
Characiformes	Hemiodontidae	Bivibranchia	Bivibranchia fowleri	Para	Santarem	Arapiuns	rio Arapiuns 50 m of and parallel to Lago do Padre; east margin of the rio Arapiuns; approximately 4 km southwest of Villa Franca community	2014-10-13	River margin	29.9	4.8	7.6	8.23	0.1	1.5	Bogota-Gregory; Oliveira & Silva
Characiformes	Hemiodontidae	Bivibranchia	Bivibranchia fowleri	Para	Santarem	Arapiuns	rio Arapiuns 50 m of and parallel to Lago do Padre; east margin of the rio Arapiuns; approximately 4 km southwest of Villa Franca community	2014-10-13	River margin	29.9	4.8	7.6	8.23	0.1	1.5	Bogota-Gregory; Oliveira & Silva
Characiformes	Hemiodontidae	Bivibranchia	Bivibranchia fowleri	Para	Santarem	Arapiuns	rio Arapiuns 50 m of and parallel to Lago do Padre; east margin of the rio Arapiuns; approximately 4 km southwest of Villa Franca community	2014-10-13	River margin	29.9	4.8	7.6	8.23	0.1	1.5	Bogota-Gregory; Oliveira & Silva
Characiformes	Hemiodontidae	Hemiodus	Hemiodus immaculatus	Para	Santarem	Tapajos	rio Tapajos; on the east margin of the main channel of the rio Tapajos; 20 km west of Santarem	2014-10-16	River margin	30.7	6.79	11.3	16.07	7.06	1.2	Bogota-Gregory; Oliveira & Silva
Characiformes	Hemiodontidae	Hemiodus	Hemiodus immaculatus	Para	Santarem	Arapiuns	rio Arapiuns; 1.5 km west of Santa Sofia community	2014-10-14	River margin	31.6	5.87	11.5	8.71	7.61	1.5	Bogota-Gregory; Oliveira & Silva
Characiformes	Hemiodontidae	Hemiodus	Hemiodus immaculatus	Para	Santarem	Tapajos	rio Tapajos; on the east margin of the main channel of the rio Tapajos; 2 km northwest of Alter do Chao	2014-10-15	River margin	30	7.3	11.3	11.78	0.15	1.2	Bogota-Gregory; Oliveira & Silva
Characiformes	Hemiodontidae	Hemiodus	Hemiodus immaculatus	Para	Santarem	Tapajos	rio Tapajos; on the east margin of the main channel of the rio Tapajos; 2 km northwest of Alter do Chao	2014-10-15	River margin	30	7.3	11.3	11.78	0.15	1.2	Bogota-Gregory; Oliveira & Silva
Characiformes	Hemiodontidae	Hemiodus	Hemiodus immaculatus	Para	Santarem	Tapajos	rio Tapajos; on the east margin of the main channel of the rio Tapajos; 2 km northwest of Alter do Chao	2014-10-15	River margin	30	7.3	11.3	11.78	0.15	1.2	Bogota-Gregory; Oliveira & Silva
Characiformes	Hemiodontidae	Bivibranchia	Bivibranchia fowleri	Para	Santarem	Tapajos	rio Tapajos; on the east margin of the main channel of the rio Tapajos; 20 km west of Santarem	2014-10-16	River margin	30.7	6.79	11.3	16.07	7.06	1.2	Bogota-Gregory; Oliveira & Silva
Characiformes	Hemiodontidae	Bivibranchia	Bivibranchia fowleri	Para	Santarem	Tapajos	rio Tapajos; on the east margin of the main channel of the rio Tapajos; 20 km west of Santarem	2014-10-16	River margin	30.7	6.79	11.3	16.07	7.06	1.2	Bogota-Gregory; Oliveira & Silva
Characiformes	Hemiodontidae	Bivibranchia	Bivibranchia fowleri	Para	Santarem	Tapajos	rio Tapajos; on the east margin of the main channel of the rio Tapajos; 20 km west of Santarem	2014-10-16	River margin	30.7	6.79	11.3	16.07	7.06	1.2	Bogota-Gregory; Oliveira & Silva
Characiformes	Hemiodontidae	Bivibranchia	Bivibranchia fowleri	Para	Santarem	Tapajos	rio Tapajos; on the east margin of the main channel of the rio Tapajos; 20 km west of Santarem	2014-10-16	River margin	30.7	6.79	11.3	16.07	7.06	1.2	Bogota-Gregory; Oliveira & Silva
Characiformes	Hemiodontidae	Bivibranchia	Bivibranchia fowleri	Para	Santarem	Arapiuns	rio Arapiuns; 1.5 km west of Santa Sofia community	2014-10-14	River margin	31.6	5.87	11.5	8.71	7.61	1.5	Bogota-Gregory; Oliveira & Silva
Characiformes	Hemiodontidae	Bivibranchia	Bivibranchia fowleri	Para	Santarem	Arapiuns	rio Arapiuns; 1.5 km west of Santa Sofia community	2014-10-14	River margin	31.6	5.87	11.5	8.71	7.61	1.5	Bogota-Gregory; Oliveira & Silva
Characiformes	Serrasalmidae	Serrasalmus	Serrasalmus rhombeus	Para	Santarem	Amazonas	rio Amazonas close to Lago do Santana; Marimarituba community; 50 m of and parallel to the north margin of the island located in the main channel of the rio Amazonas; approximately 50 km upstream of Santarem	2014-10-10	River margin	30.3	7	5.7	47	27.9	0.3	Bogota-Gregory; Oliveira & Silva
Characiformes	Serrasalmidae	Serrasalmus	Serrasalmus gouldingi	Para	Santarem	Arapiuns	rio Arapiuns; 1.5 km west of Santa Sofia community	2014-10-14	River margin	31.6	5.87	11.5	8.71	7.61	1.5	Bogota-Gregory; Oliveira & Silva
Characiformes	Serrasalmidae	Serrasalmus	Serrasalmus eigenmanni	Para	Santarem	Amazonas	rio Amazonas; on the south margin of the main channel of the rio Amazonas; approximately 30 km upstream of Santarem and 5.5 km northwest of Arapixuna community	2014-10-11	River margin	31.2	7.21	9.3	46.7	69.6	0.17	Bogota-Gregory; Oliveira & Silva
Characiformes	Characidae	Roeboides	Roeboides myersii	Para	Santarem	Amazonas	rio Amazonas; on the south margin of the main channel of the rio Amazonas; approximately 30 km upstream of Santarem and 5.5 km northwest of Arapixuna community	2014-10-11	River margin	31.2	7.21	9.3	46.7	69.6	0.17	Bogota-Gregory; Oliveira & Silva
Characiformes	Characidae	Roeboides	Roeboides myersii	Para	Santarem	Amazonas	rio Amazonas; on the south margin of the main channel of the rio Amazonas; approximately 30 km upstream of Santarem and 5.5 km northwest of Arapixuna community	2014-10-11	River margin	31.2	7.21	9.3	46.7	69.6	0.17	Bogota-Gregory; Oliveira & Silva
Characiformes	Characidae	Roeboides	Roeboides myersii	Para	Santarem	Amazonas	rio Amazonas; on the south margin of the main channel of the rio Amazonas; approximately 30 km upstream of Santarem and 5.5 km northwest of Arapixuna community	2014-10-11	River margin	31.2	7.21	9.3	46.7	69.6	0.17	Bogota-Gregory; Oliveira & Silva
Characiformes	Characidae	Roeboides	Roeboides myersii	Para	Santarem	Amazonas	rio Amazonas; on the south margin of the main channel of the rio Amazonas; approximately 30 km upstream of Santarem and 5.5 km northwest of Arapixuna community	2014-10-11	River margin	31.2	7.21	9.3	46.7	69.6	0.17	Bogota-Gregory; Oliveira & Silva
Characiformes	Characidae	Roeboides	Roeboides myersii	Para	Santarem	Amazonas	rio Amazonas; on the south margin of the main channel of the rio Amazonas; approximately 30 km upstream of Santarem and 5.5 km northwest of Arapixuna community	2014-10-11	River margin	31.2	7.21	9.3	46.7	69.6	0.17	Bogota-Gregory; Oliveira & Silva
Characiformes	Triportheidae	Triportheus	Triportheus cf angulatus	Para	Santarem	Amazonas	rio Amazonas; on the south margin of the main channel of the rio Amazonas; approximately 30 km upstream of Santarem and 5.5 km northwest of Arapixuna community	2014-10-11	River margin	31.2	7.21	9.3	46.7	69.6	0.17	Bogota-Gregory; Oliveira & Silva
Characiformes	Triportheidae	Triportheus	Triportheus cf angulatus	Para	Santarem	Amazonas	rio Amazonas; on the south margin of the main channel of the rio Amazonas; approximately 30 km upstream of Santarem and 5.5 km northwest of Arapixuna community	2014-10-11	River margin	31.2	7.21	9.3	46.7	69.6	0.17	Bogota-Gregory; Oliveira & Silva
Characiformes	Triportheidae	Triportheus	Triportheus cf angulatus	Para	Santarem	Amazonas	rio Amazonas; on the south margin of the main channel of the rio Amazonas; approximately 30 km upstream of Santarem and 5.5 km northwest of Arapixuna community	2014-10-11	River margin	31.2	7.21	9.3	46.7	69.6	0.17	Bogota-Gregory; Oliveira & Silva
Characiformes	Triportheidae	Triportheus	Triportheus cf angulatus	Para	Santarem	Amazonas	rio Amazonas; on the south margin of the main channel of the rio Amazonas; approximately 30 km upstream of Santarem and 5.5 km northwest of Arapixuna community	2014-10-11	River margin	31.2	7.21	9.3	46.7	69.6	0.17	Bogota-Gregory; Oliveira & Silva
Characiformes	Triportheidae	Triportheus	Triportheus cf angulatus	Para	Santarem	Amazonas	rio Amazonas; on the south margin of the main channel of the rio Amazonas; approximately 30 km upstream of Santarem and 5.5 km northwest of Arapixuna community	2014-10-11	River margin	31.2	7.21	9.3	46.7	69.6	0.17	Bogota-Gregory; Oliveira & Silva
Characiformes	Triportheidae	Triportheus	Triportheus cf angulatus	Para	Santarem	Amazonas	rio Amazonas; on the south margin of the main channel of the rio Amazonas; approximately 30 km upstream of Santarem and 5.5 km northwest of Arapixuna community	2014-10-11	River margin	31.2	7.21	9.3	46.7	69.6	0.17	Bogota-Gregory; Oliveira & Silva
Characiformes	Triportheidae	Triportheus	Triportheus cf angulatus	Para	Santarem	Amazonas	rio Amazonas; on the south margin of the main channel of the rio Amazonas; approximately 30 km upstream of Santarem and 5.5 km northwest of Arapixuna community	2014-10-11	River margin	31.2	7.21	9.3	46.7	69.6	0.17	Bogota-Gregory; Oliveira & Silva
Characiformes	Triportheidae	Triportheus	Triportheus cf angulatus	Para	Santarem	Amazonas	rio Amazonas; on the south margin of the main channel of the rio Amazonas; approximately 30 km upstream of Santarem and 5.5 km northwest of Arapixuna community	2014-10-11	River margin	31.2	7.21	9.3	46.7	69.6	0.17	Bogota-Gregory; Oliveira & Silva
Characiformes	Triportheidae	Triportheus	Triportheus cf angulatus	Para	Santarem	Amazonas	rio Amazonas; on the south margin of the main channel of the rio Amazonas; approximately 30 km upstream of Santarem and 5.5 km northwest of Arapixuna community	2014-10-11	River margin	31.2	7.21	9.3	46.7	69.6	0.17	Bogota-Gregory; Oliveira & Silva
Characiformes	Triportheidae	Triportheus	Triportheus cf angulatus	Para	Santarem	Amazonas	rio Amazonas; on the south margin of the main channel of the rio Amazonas; approximately 30 km upstream of Santarem and 5.5 km northwest of Arapixuna community	2014-10-11	River margin	31.2	7.21	9.3	46.7	69.6	0.17	Bogota-Gregory; Oliveira & Silva
Characiformes	Triportheidae	Triportheus	Triportheus cf angulatus	Para	Santarem	Amazonas	rio Amazonas; on the south margin of the main channel of the rio Amazonas; approximately 30 km upstream of Santarem and 5.5 km northwest of Arapixuna community	2014-10-11	River margin	31.2	7.21	9.3	46.7	69.6	0.17	Bogota-Gregory; Oliveira & Silva
Characiformes	Triportheidae	Triportheus	Triportheus cf angulatus	Para	Santarem	Amazonas	rio Amazonas; on the south margin of the main channel of the rio Amazonas; approximately 30 km upstream of Santarem and 5.5 km northwest of Arapixuna community	2014-10-11	River margin	31.2	7.21	9.3	46.7	69.6	0.17	Bogota-Gregory; Oliveira & Silva
Characiformes	Triportheidae	Triportheus	Triportheus cf angulatus	Para	Santarem	Amazonas	rio Amazonas; on the south margin of the main channel of the rio Amazonas; approximately 30 km upstream of Santarem and 5.5 km northwest of Arapixuna community	2014-10-11	River margin	31.2	7.21	9.3	46.7	69.6	0.17	Bogota-Gregory; Oliveira & Silva
Characiformes	Triportheidae	Triportheus	Triportheus cf angulatus	Para	Santarem	Amazonas	rio Amazonas close to Lago do Santana; Marimarituba community; 50 m of and parallel to the north margin of the island located in the main channel of the rio Amazonas; approximately 50 km upstream of Santarem	2014-10-10	River margin	30.3	7	5.7	47	27.9	0.3	Bogota-Gregory; Oliveira & Silva
Characiformes	Triportheidae	Triportheus	Triportheus cf angulatus	Para	Santarem	Amazonas	rio Amazonas; on the south margin of the main channel of the rio Amazonas; approximately 30 km upstream of Santarem and 5.5 km northwest of Arapixuna community	2014-10-11	River margin	31.2	7.21	9.3	46.7	69.6	0.17	Bogota-Gregory; Oliveira & Silva
Characiformes	Curimatidae	Psectrogaster	Psectrogaster amazonica	Para	Santarem	Amazonas	rio Amazonas; on the south margin of the main channel of the rio Amazonas; approximately 30 km upstream of Santarem and 5.5 km northwest of Arapixuna community	2014-10-11	River margin	31.2	7.21	9.3	46.7	69.6	0.17	Bogota-Gregory; Oliveira & Silva
Characiformes	Curimatidae	Curimatella	Curimatella meyeri	Para	Santarem	Amazonas	rio Amazonas; on the south margin of the main channel of the rio Amazonas; approximately 30 km upstream of Santarem and 5.5 km northwest of Arapixuna community	2014-10-11	River margin	31.2	7.21	9.3	46.7	69.6	0.17	Bogota-Gregory; Oliveira & Silva
Characiformes	Curimatidae	Cyphocharax	Cyphocharax leucostictus	Para	Santarem	Tapajos	rio Tapajos; on the east margin of the main channel of the rio Tapajos; 2 km northwest of Alter do Chao	2014-10-15	River margin	30	7.3	11.3	11.78	0.15	1.2	Bogota-Gregory; Oliveira & Silva
Characiformes	Curimatidae	Curimatella	Curimatella immaculata	Para	Santarem	Arapiuns	rio Arapiuns 50 m of and parallel to Lago do Padre; east margin of the rio Arapiuns; approximately 4 km southwest of Villa Franca community	2014-10-13	River margin	29.9	4.8	7.6	8.23	0.1	1.5	Bogota-Gregory; Oliveira & Silva
Characiformes	Curimatidae	Curimatella	Curimatella immaculata	Para	Santarem	Arapiuns	rio Arapiuns 50 m of and parallel to Lago do Padre; east margin of the rio Arapiuns; approximately 4 km southwest of Villa Franca community	2014-10-13	River margin	29.9	4.8	7.6	8.23	0.1	1.5	Bogota-Gregory; Oliveira & Silva
Characiformes	Curimatidae	Curimatella	Curimatella immaculata	Para	Santarem	Arapiuns	rio Arapiuns 50 m of and parallel to Lago do Padre; east margin of the rio Arapiuns; approximately 4 km southwest of Villa Franca community	2014-10-13	River margin	29.9	4.8	7.6	8.23	0.1	1.5	Bogota-Gregory; Oliveira & Silva
Characiformes	Curimatidae	Curimatella	Curimatella immaculata	Para	Santarem	Arapiuns	rio Arapiuns 50 m of and parallel to Lago do Padre; east margin of the rio Arapiuns; approximately 4 km southwest of Villa Franca community	2014-10-13	River margin	29.9	4.8	7.6	8.23	0.1	1.5	Bogota-Gregory; Oliveira & Silva
Characiformes	Curimatidae	Curimatella	Curimatella immaculata	Para	Santarem	Arapiuns	rio Arapiuns 50 m of and parallel to Lago do Padre; east margin of the rio Arapiuns; approximately 4 km southwest of Villa Franca community	2014-10-13	River margin	29.9	4.8	7.6	8.23	0.1	1.5	Bogota-Gregory; Oliveira & Silva
Characiformes	Curimatidae	Psectrogaster	Psectrogaster amazonica	Para	Santarem	Amazonas	rio Amazonas close to Lago do Santana; Marimarituba community; 50 m of and parallel to the north margin of the island located in the main channel of the rio Amazonas; approximately 50 km upstream of Santarem	2014-10-10	River margin	30.3	7	5.7	47	27.9	0.3	Bogota-Gregory; Oliveira & Silva
Characiformes	Curimatidae	Cyphocharax	Cyphocharax leucostictus	Para	Santarem	Tapajos	rio Tapajos; on the east margin of the main channel of the rio Tapajos; 20 km west of Santarem	2014-10-16	River margin	30.7	6.79	11.3	16.07	7.06	1.2	Bogota-Gregory; Oliveira & Silva
Characiformes	Anostomidae	Pseudanos	Pseudanos trimaculatus	Para	Santarem	Tapajos	rio Tapajos; on the east margin of the main channel of the rio Tapajos; 20 km west of Santarem	2014-10-16	River margin	30.7	6.79	11.3	16.07	7.06	1.2	Bogota-Gregory; Oliveira & Silva
Characiformes	Anostomidae	Leporinus	Leporinus altipinnis	Para	Santarem	Arapiuns	rio Arapiuns; 1.5 km west of Santa Sofia community	2014-10-14	River margin	31.6	5.87	11.5	8.71	7.61	1.5	Bogota-Gregory; Oliveira & Silva
Characiformes	Characidae	Moenkhausia	Moenkhausia lata	Para	Santarem	Tapajos	rio Tapajos; on the east margin of the main channel of the rio Tapajos; 2 km northwest of Alter do Chao	2014-10-15	River margin	30	7.3	11.3	11.78	0.15	1.2	Bogota-Gregory; Oliveira & Silva
Characiformes	Characidae	Moenkhausia	Moenkhausia lata	Para	Santarem	Tapajos	rio Tapajos; on the east margin of the main channel of the rio Tapajos; 2 km northwest of Alter do Chao	2014-10-15	River margin	30	7.3	11.3	11.78	0.15	1.2	Bogota-Gregory; Oliveira & Silva
Characiformes	Iguanodectidae	Bryconops	Bryconops alburnoides	Para	Santarem	Tapajos	rio Tapajos; on the east margin of the main channel of the rio Tapajos; 20 km west of Santarem	2014-10-16	River margin	30.7	6.79	11.3	16.07	7.06	1.2	Bogota-Gregory; Oliveira & Silva
Characiformes	Iguanodectidae	Bryconops	Bryconops alburnoides	Para	Santarem	Tapajos	rio Tapajos; on the east margin of the main channel of the rio Tapajos; 2 km northwest of Alter do Chao	2014-10-15	River margin	30	7.3	11.3	11.78	0.15	1.2	Bogota-Gregory; Oliveira & Silva
Characiformes	Iguanodectidae	Bryconops	Bryconops alburnoides	Para	Santarem	Arapiuns	rio Arapiuns; 1.5 km west of Santa Sofia community	2014-10-14	River margin	31.6	5.87	11.5	8.71	7.61	1.5	Bogota-Gregory; Oliveira & Silva
Characiformes	Iguanodectidae	Bryconops	Bryconops alburnoides	Para	Santarem	Arapiuns	rio Arapiuns; 1.5 km west of Santa Sofia community	2014-10-14	River margin	31.6	5.87	11.5	8.71	7.61	1.5	Bogota-Gregory; Oliveira & Silva
Characiformes	Iguanodectidae	Bryconops	Bryconops alburnoides	Para	Santarem	Arapiuns	rio Arapiuns; 1.5 km west of Santa Sofia community	2014-10-14	River margin	31.6	5.87	11.5	8.71	7.61	1.5	Bogota-Gregory; Oliveira & Silva
Characiformes	Iguanodectidae	Bryconops	Bryconops alburnoides	Para	Santarem	Arapiuns	rio Arapiuns; 1.5 km west of Santa Sofia community	2014-10-14	River margin	31.6	5.87	11.5	8.71	7.61	1.5	Bogota-Gregory; Oliveira & Silva
Characiformes	Iguanodectidae	Bryconops	Bryconops alburnoides	Para	Santarem	Arapiuns	rio Arapiuns; 1.5 km west of Santa Sofia community	2014-10-14	River margin	31.6	5.87	11.5	8.71	7.61	1.5	Bogota-Gregory; Oliveira & Silva
Characiformes	Bryconidae	Brycon	Brycon pesu complex sp2	Para	Santarem	Arapiuns	rio Arapiuns 50 m of and parallel to Lago do Padre; east margin of the rio Arapiuns; approximately 4 km southwest of Villa Franca community	2014-10-13	River margin	29.9	4.8	7.6	8.23	0.1	1.5	Bogota-Gregory; Oliveira & Silva
Characiformes	Bryconidae	Brycon	Brycon pesu complex sp2	Para	Santarem	Arapiuns	rio Arapiuns 50 m of and parallel to Lago do Padre; east margin of the rio Arapiuns; approximately 4 km southwest of Villa Franca community	2014-10-13	River margin	29.9	4.8	7.6	8.23	0.1	1.5	Bogota-Gregory; Oliveira & Silva
Characiformes	Bryconidae	Brycon	Brycon pesu complex sp2	Para	Santarem	Arapiuns	rio Arapiuns 50 m of and parallel to Lago do Padre; east margin of the rio Arapiuns; approximately 4 km southwest of Villa Franca community	2014-10-13	River margin	29.9	4.8	7.6	8.23	0.1	1.5	Bogota-Gregory; Oliveira & Silva
Characiformes	Bryconidae	Brycon	Brycon pesu complex sp1	Para	Santarem	Arapiuns	rio Arapiuns 50 m of and parallel to Lago do Padre; east margin of the rio Arapiuns; approximately 4 km southwest of Villa Franca community	2014-10-13	River margin	29.9	4.8	7.6	8.23	0.1	1.5	Bogota-Gregory; Oliveira & Silva
Characiformes	Characidae	Tetragonopterus	Tetragonopterus chalceus	Para	Santarem	Tapajos	rio Tapajos; on the east margin of the main channel of the rio Tapajos; 2 km northwest of Alter do Chao	2014-10-15	River margin	30	7.3	11.3	11.78	0.15	1.2	Bogota-Gregory; Oliveira & Silva
Cichliformes	Cichlidae	Cichla	Cichla pinima	Para	Santarem	Tapajos	rio Tapajos; on the east margin of the main channel of the rio Tapajos; 2 km northwest of Alter do Chao	2014-10-15	River margin	30	7.3	11.3	11.78	0.15	1.2	Bogota-Gregory; Oliveira & Silva
Perciformes	Sciaenidae	Pachypops	Pachypops fourcroi	Para	Santarem	Arapiuns	rio Arapiuns; 1.5 km west of Santa Sofia community	2014-10-14	River margin	31.6	5.87	11.5	8.71	7.61	1.5	Bogota-Gregory; Oliveira & Silva
Cichliformes	Cichlidae	Cichla	Cichla pinima	Para	Santarem	Arapiuns	rio Arapiuns; 1.5 km west of Santa Sofia community	2014-10-14	River margin	31.6	5.87	11.5	8.71	7.61	1.5	Bogota-Gregory; Oliveira & Silva
Cichliformes	Cichlidae	Cichla	Cichla pinima	Para	Santarem	Arapiuns	rio Arapiuns; 1.5 km west of Santa Sofia community	2014-10-14	River margin	31.6	5.87	11.5	8.71	7.61	1.5	Bogota-Gregory; Oliveira & Silva
Cichliformes	Cichlidae	Cichla	Cichla pinima	Para	Santarem	Arapiuns	rio Arapiuns; 1.5 km west of Santa Sofia community	2014-10-14	River margin	31.6	5.87	11.5	8.71	7.61	1.5	Bogota-Gregory; Oliveira & Silva
Cichliformes	Cichlidae	Geophagus	Geophagus altifrons	Para	Santarem	Arapiuns	rio Arapiuns; 1.5 km west of Santa Sofia community	2014-10-14	River margin	31.6	5.87	11.5	8.71	7.61	1.5	Bogota-Gregory; Oliveira & Silva
Cichliformes	Cichlidae	Geophagus	Geophagus altifrons	Para	Santarem	Arapiuns	rio Arapiuns 50 m of and parallel to Lago do Padre; east margin of the rio Arapiuns; approximately 4 km southwest of Villa Franca community	2014-10-13	River margin	29.9	4.8	7.6	8.23	0.1	1.5	Bogota-Gregory; Oliveira & Silva
Cichliformes	Cichlidae	Geophagus	Geophagus altifrons	Para	Santarem	Tapajos	rio Tapajos; on the east margin of the main channel of the rio Tapajos; 2 km northwest of Alter do Chao	2014-10-15	River margin	30	7.3	11.3	11.78	0.15	1.2	Bogota-Gregory; Oliveira & Silva
Cichliformes	Cichlidae	Geophagus	Geophagus altifrons	Para	Santarem	Tapajos	rio Tapajos; on the east margin of the main channel of the rio Tapajos; 2 km northwest of Alter do Chao	2014-10-15	River margin	30	7.3	11.3	11.78	0.15	1.2	Bogota-Gregory; Oliveira & Silva
Cichliformes	Cichlidae	Geophagus	Geophagus altifrons	Para	Santarem	Tapajos	rio Tapajos; on the east margin of the main channel of the rio Tapajos; 2 km northwest of Alter do Chao	2014-10-15	River margin	30	7.3	11.3	11.78	0.15	1.2	Bogota-Gregory; Oliveira & Silva
Siluriformes	Pimelodidae	Pimelodus	Pimelodus tetramerus	Para	Santarem	Tapajos	rio Tapajos; on the east margin of the main channel of the rio Tapajos; 2 km northwest of Alter do Chao	2014-10-15	River margin	30	7.3	11.3	11.78	0.15	1.2	Bogota-Gregory; Oliveira & Silva
Siluriformes	Pimelodidae	Pimelodus	Pimelodus tetramerus	Para	Santarem	Arapiuns	rio Arapiuns; 1.5 km west of Santa Sofia community	2014-10-14	River margin	31.6	5.87	11.5	8.71	7.61	1.5	Bogota-Gregory; Oliveira & Silva
Siluriformes	Loricariidae	Limatulichthys	Limatulichthys griseus	Para	Santarem	Arapiuns	rio Arapiuns 50 m of and parallel to Lago do Padre; east margin of the rio Arapiuns; approximately 4 km southwest of Villa Franca community	2014-10-13	River margin	29.9	4.8	7.6	8.23	0.1	1.5	Bogota-Gregory; Oliveira & Silva
Siluriformes	Loricariidae	Limatulichthys	Limatulichthys griseus	Para	Santarem	Arapiuns	rio Arapiuns 50 m of and parallel to Lago do Padre; east margin of the rio Arapiuns; approximately 4 km southwest of Villa Franca community	2014-10-13	River margin	29.9	4.8	7.6	8.23	0.1	1.5	Bogota-Gregory; Oliveira & Silva
Siluriformes	Loricariidae	Limatulichthys	Limatulichthys griseus	Para	Santarem	Arapiuns	rio Arapiuns 50 m of and parallel to Lago do Padre; east margin of the rio Arapiuns; approximately 4 km southwest of Villa Franca community	2014-10-13	River margin	29.9	4.8	7.6	8.23	0.1	1.5	Bogota-Gregory; Oliveira & Silva
Siluriformes	Loricariidae	Limatulichthys	Limatulichthys griseus	Para	Santarem	Arapiuns	rio Arapiuns 50 m of and parallel to Lago do Padre; east margin of the rio Arapiuns; approximately 4 km southwest of Villa Franca community	2014-10-13	River margin	29.9	4.8	7.6	8.23	0.1	1.5	Bogota-Gregory; Oliveira & Silva
Siluriformes	Loricariidae	Limatulichthys	Limatulichthys griseus	Para	Santarem	Arapiuns	rio Arapiuns 50 m of and parallel to Lago do Padre; east margin of the rio Arapiuns; approximately 4 km southwest of Villa Franca community	2014-10-13	River margin	29.9	4.8	7.6	8.23	0.1	1.5	Bogota-Gregory; Oliveira & Silva
Siluriformes	Loricariidae	Limatulichthys	Limatulichthys griseus	Para	Santarem	Arapiuns	rio Arapiuns 50 m of and parallel to Lago do Padre; east margin of the rio Arapiuns; approximately 4 km southwest of Villa Franca community	2014-10-13	River margin	29.9	4.8	7.6	8.23	0.1	1.5	Bogota-Gregory; Oliveira & Silva
Siluriformes	Loricariidae	Limatulichthys	Limatulichthys griseus	Para	Santarem	Arapiuns	rio Arapiuns 50 m of and parallel to Lago do Padre; east margin of the rio Arapiuns; approximately 4 km southwest of Villa Franca community	2014-10-13	River margin	29.9	4.8	7.6	8.23	0.1	1.5	Bogota-Gregory; Oliveira & Silva
Siluriformes	Loricariidae	Limatulichthys	Limatulichthys griseus	Para	Santarem	Arapiuns	rio Arapiuns 50 m of and parallel to Lago do Padre; east margin of the rio Arapiuns; approximately 4 km southwest of Villa Franca community	2014-10-13	River margin	29.9	4.8	7.6	8.23	0.1	1.5	Bogota-Gregory; Oliveira & Silva
Siluriformes	Loricariidae	Limatulichthys	Limatulichthys griseus	Para	Santarem	Arapiuns	rio Arapiuns 50 m of and parallel to Lago do Padre; east margin of the rio Arapiuns; approximately 4 km southwest of Villa Franca community	2014-10-13	River margin	29.9	4.8	7.6	8.23	0.1	1.5	Bogota-Gregory; Oliveira & Silva
Siluriformes	Loricariidae	Limatulichthys	Limatulichthys griseus	Para	Santarem	Arapiuns	rio Arapiuns 50 m of and parallel to Lago do Padre; east margin of the rio Arapiuns; approximately 4 km southwest of Villa Franca community	2014-10-13	River margin	29.9	4.8	7.6	8.23	0.1	1.5	Bogota-Gregory; Oliveira & Silva
Siluriformes	Loricariidae	Limatulichthys	Limatulichthys griseus	Para	Santarem	Arapiuns	rio Arapiuns 50 m of and parallel to Lago do Padre; east margin of the rio Arapiuns; approximately 4 km southwest of Villa Franca community	2014-10-13	River margin	29.9	4.8	7.6	8.23	0.1	1.5	Bogota-Gregory; Oliveira & Silva
Siluriformes	Pimelodidae	Pimelodus	Pimelodus blochii	Para	Santarem	Amazonas	rio Amazonas close to Lago do Santana; Marimarituba community; 50 m of and parallel to the north margin of the island located in the main channel of the rio Amazonas; approximately 50 km upstream of Santarem	2014-10-10	River margin	30.3	7	5.7	47	27.9	0.3	Bogota-Gregory; Oliveira & Silva
Siluriformes	Auchenipteridae	Tatia	Tatia intermedia	Para	Santarem	Tapajos	rio Tapajos; on the east margin of the main channel of the rio Tapajos; 20 km west of Santarem	2014-10-16	River margin	30.7	6.79	11.3	16.07	7.06	1.2	Bogota-Gregory; Oliveira & Silva
Siluriformes	Auchenipteridae	Auchenipterichthys	Auchenipterichthys longimanus	Para	Santarem	Tapajos	rio Tapajos; on the east margin of the main channel of the rio Tapajos; 2 km northwest of Alter do Chao	2014-10-15	River margin	30	7.3	11.3	11.78	0.15	1.2	Bogota-Gregory; Oliveira & Silva
Siluriformes	Auchenipteridae	Auchenipterichthys	Auchenipterichthys longimanus	Para	Santarem	Tapajos	rio Tapajos; on the east margin of the main channel of the rio Tapajos; 2 km northwest of Alter do Chao	2014-10-15	River margin	30	7.3	11.3	11.78	0.15	1.2	Bogota-Gregory; Oliveira & Silva
Siluriformes	Auchenipteridae	Auchenipterichthys	Auchenipterichthys longimanus	Para	Santarem	Tapajos	rio Tapajos; on the east margin of the main channel of the rio Tapajos; 2 km northwest of Alter do Chao	2014-10-15	River margin	30	7.3	11.3	11.78	0.15	1.2	Bogota-Gregory; Oliveira & Silva
Siluriformes	Doradidae	Hassar	Hassar orestis	Para	Santarem	Arapiuns	rio Arapiuns 50 m of and parallel to Lago do Padre; east margin of the rio Arapiuns; approximately 4 km southwest of Villa Franca community	2014-10-13	River margin	29.9	4.8	7.6	8.23	0.1	1.5	Bogota-Gregory; Oliveira & Silva
Siluriformes	Auchenipteridae	Auchenipterichthys	Auchenipterichthys longimanus	Para	Santarem	Arapiuns	rio Arapiuns 50 m of and parallel to Lago do Padre; east margin of the rio Arapiuns; approximately 4 km southwest of Villa Franca community	2014-10-13	River margin	29.9	4.8	7.6	8.23	0.1	1.5	Bogota-Gregory; Oliveira & Silva
Siluriformes	Doradidae	Scorpiodoras	Scorpiodoras heckelii	Para	Santarem	Arapiuns	rio Arapiuns 50 m of and parallel to Lago do Padre; east margin of the rio Arapiuns; approximately 4 km southwest of Villa Franca community	2014-10-13	River margin	29.9	4.8	7.6	8.23	0.1	1.5	Bogota-Gregory; Oliveira & Silva
Siluriformes	Doradidae	Scorpiodoras	Scorpiodoras heckelii	Para	Santarem	Arapiuns	rio Arapiuns 50 m of and parallel to Lago do Padre; east margin of the rio Arapiuns; approximately 4 km southwest of Villa Franca community	2014-10-13	River margin	29.9	4.8	7.6	8.23	0.1	1.5	Bogota-Gregory; Oliveira & Silva
Siluriformes	Doradidae	Scorpiodoras	Scorpiodoras heckelii	Para	Santarem	Arapiuns	rio Arapiuns 50 m of and parallel to Lago do Padre; east margin of the rio Arapiuns; approximately 4 km southwest of Villa Franca community	2014-10-13	River margin	29.9	4.8	7.6	8.23	0.1	1.5	Bogota-Gregory; Oliveira & Silva
Siluriformes	Doradidae	Scorpiodoras	Scorpiodoras heckelii	Para	Santarem	Arapiuns	rio Arapiuns 50 m of and parallel to Lago do Padre; east margin of the rio Arapiuns; approximately 4 km southwest of Villa Franca community	2014-10-13	River margin	29.9	4.8	7.6	8.23	0.1	1.5	Bogota-Gregory; Oliveira & Silva
Siluriformes	Doradidae	Scorpiodoras	Scorpiodoras heckelii	Para	Santarem	Arapiuns	rio Arapiuns 50 m of and parallel to Lago do Padre; east margin of the rio Arapiuns; approximately 4 km southwest of Villa Franca community	2014-10-13	River margin	29.9	4.8	7.6	8.23	0.1	1.5	Bogota-Gregory; Oliveira & Silva
Siluriformes	Doradidae	Trachydoras	Trachydoras nattereri	Para	Santarem	Amazonas	rio Amazonas; on the south margin of the main channel of the rio Amazonas; approximately 30 km upstream of Santarem and 5.5 km northwest of Arapixuna community	2014-10-11	River margin	31.2	7.21	9.3	46.7	69.6	0.17	Bogota-Gregory; Oliveira & Silva
Beloniformes	Hemirhamphidae	Hyporhamphus	Hyporhamphus brederi	Para	Santarem	Arapiuns	rio Arapiuns; 1.5 km west of Santa Sofia community	2014-10-14	River margin	31.6	5.87	11.5	8.71	7.61	1.5	Bogota-Gregory; Oliveira & Silva
Siluriformes	Heptapteridae	Pimelodella	Pimelodella cf cristata	Para	Santarem	Arapiuns	rio Arapiuns 50 m of and parallel to Lago do Padre; east margin of the rio Arapiuns; approximately 4 km southwest of Villa Franca community	2014-10-13	River margin	29.9	4.8	7.6	8.23	0.1	1.5	Bogota-Gregory; Oliveira & Silva
Siluriformes	Heptapteridae	Pimelodella	Pimelodella cf cristata	Para	Santarem	Arapiuns	rio Arapiuns 50 m of and parallel to Lago do Padre; east margin of the rio Arapiuns; approximately 4 km southwest of Villa Franca community	2014-10-13	River margin	29.9	4.8	7.6	8.23	0.1	1.5	Bogota-Gregory; Oliveira & Silva
Beloniformes	Belonidae	Pseudotylosurus	Pseudotylosurus microps	Para	Santarem	Amazonas	rio Amazonas; on the south margin of the main channel of the rio Amazonas; approximately 30 km upstream of Santarem and 5.5 km northwest of Arapixuna community	2014-10-11	River margin	31.2	7.21	9.3	46.7	69.6	0.17	Bogota-Gregory; Oliveira & Silva
Cichliformes	Cichlidae	Cichla	Cichla pinima	Para	Santarem	Tapajos	rio Tapajos; on the east margin of the main channel of the rio Tapajos; 2 km northwest of Alter do Chao	2014-11-29	River margin	30.2	6.45	10.9	14.74	2.49	1.2	Bogota-Gregory; Mandrekar & Silva
Characiformes	Iguanodectidae	Bryconops	Bryconops alburnoides	Para	Santarem	Tapajos	rio Tapajos; on the east margin of the main channel of the rio Tapajos; 2 km northwest of Alter do Chao	2014-11-29	River margin	30.2	6.45	10.9	14.74	2.49	1.2	Bogota-Gregory; Mandrekar & Silva
Characiformes	Hemiodontidae	Hemiodus	Hemiodus immaculatus	Para	Santarem	Tapajos	rio Tapajos; on the east margin of the main channel of the rio Tapajos; 2 km northwest of Alter do Chao	2014-11-29	River margin	30.2	6.45	10.9	14.74	2.49	1.2	Bogota-Gregory; Mandrekar & Silva
Cichliformes	Cichlidae	Geophagus	Geophagus altifrons	Para	Santarem	Tapajos	rio Tapajos; on the east margin of the main channel of the rio Tapajos; 20 km west of Santarem	2014-11-28	River margin	30.7	7.06	7.4	15.27	3.16	1.2	Bogota-Gregory; Mandrekar & Silva
Siluriformes	Doradidae	Hassar	Hassar orestis	Para	Santarem	Tapajos	rio Tapajos; on the east margin of the main channel of the rio Tapajos; 2 km northwest of Alter do Chao	2014-11-29	River margin	30.2	6.45	10.9	14.74	2.49	1.2	Bogota-Gregory; Mandrekar & Silva
Siluriformes	Doradidae	Hassar	Hassar orestis	Para	Santarem	Tapajos	rio Tapajos; on the east margin of the main channel of the rio Tapajos; 2 km northwest of Alter do Chao	2014-11-29	River margin	30.2	6.45	10.9	14.74	2.49	1.2	Bogota-Gregory; Mandrekar & Silva
Siluriformes	Doradidae	Hassar	Hassar orestis	Para	Santarem	Tapajos	rio Tapajos; on the east margin of the main channel of the rio Tapajos; 2 km northwest of Alter do Chao	2014-11-29	River margin	30.2	6.45	10.9	14.74	2.49	1.2	Bogota-Gregory; Mandrekar & Silva
Siluriformes	Doradidae	Hassar	Hassar orestis	Para	Santarem	Tapajos	rio Tapajos; on the east margin of the main channel of the rio Tapajos; 2 km northwest of Alter do Chao	2014-11-29	River margin	30.2	6.45	10.9	14.74	2.49	1.2	Bogota-Gregory; Mandrekar & Silva
Characiformes	Cynodontidae	Rhaphiodon	Rhaphiodon vulpinus	Para	Santarem	Amazonas	rio Amazonas close to Lago do Santana; Marimarituba community; 50 m of and parallel to the north margin of the island located in the main channel of the rio Amazonas; approximately 50 km upstream of Santarem	2014-11-27	River margin	29.7	6.97	8.5	52	28.5	0.2	Bogota-Gregory; Mandrekar & Silva
Siluriformes	Pimelodidae	Pimelodus	Pimelodus blochii	Para	Santarem	Arapiuns	rio Arapiuns; 1.5 km west of Santa Sofia community	2014-11-30	River margin	32.5	5.8	9.7	11.2	2.4	1.4	Bogota-Gregory; Mandrekar & Silva
Siluriformes	Pimelodidae	Pimelodus	Pimelodus blochii	Para	Santarem	Arapiuns	rio Arapiuns; 1.5 km west of Santa Sofia community	2014-11-30	River margin	32.5	5.8	9.7	11.2	2.4	1.4	Bogota-Gregory; Mandrekar & Silva
Siluriformes	Pimelodidae	Pimelodus	Pimelodus blochii	Para	Santarem	Arapiuns	rio Arapiuns; 1.5 km west of Santa Sofia community	2014-11-30	River margin	32.5	5.8	9.7	11.2	2.4	1.4	Bogota-Gregory; Mandrekar & Silva
Siluriformes	Pimelodidae	Pimelodus	Pimelodus blochii	Para	Santarem	Arapiuns	rio Arapiuns; 1.5 km west of Santa Sofia community	2014-11-30	River margin	32.5	5.8	9.7	11.2	2.4	1.4	Bogota-Gregory; Mandrekar & Silva
Siluriformes	Pimelodidae	Pimelodus	Pimelodus blochii	Para	Santarem	Arapiuns	rio Arapiuns; 1.5 km west of Santa Sofia community	2014-11-30	River margin	32.5	5.8	9.7	11.2	2.4	1.4	Bogota-Gregory; Mandrekar & Silva
Siluriformes	Pimelodidae	Pimelodus	Pimelodus blochii	Para	Santarem	Arapiuns	rio Arapiuns; 1.5 km west of Santa Sofia community	2014-11-30	River margin	32.5	5.8	9.7	11.2	2.4	1.4	Bogota-Gregory; Mandrekar & Silva
Siluriformes	Pimelodidae	Pimelodus	Pimelodus blochii	Para	Santarem	Arapiuns	rio Arapiuns; 1.5 km west of Santa Sofia community	2014-11-30	River margin	32.5	5.8	9.7	11.2	2.4	1.4	Bogota-Gregory; Mandrekar & Silva
Siluriformes	Pimelodidae	Pimelodus	Pimelodus blochii	Para	Santarem	Arapiuns	rio Arapiuns; 1.5 km west of Santa Sofia community	2014-11-30	River margin	32.5	5.8	9.7	11.2	2.4	1.4	Bogota-Gregory; Mandrekar & Silva
Siluriformes	Pimelodidae	Pimelodus	Pimelodus blochii	Para	Santarem	Arapiuns	rio Arapiuns; 1.5 km west of Santa Sofia community	2014-11-30	River margin	32.5	5.8	9.7	11.2	2.4	1.4	Bogota-Gregory; Mandrekar & Silva
Siluriformes	Pimelodidae	Pimelodus	Pimelodus blochii	Para	Santarem	Arapiuns	rio Arapiuns; 1.5 km west of Santa Sofia community	2014-11-30	River margin	32.5	5.8	9.7	11.2	2.4	1.4	Bogota-Gregory; Mandrekar & Silva
Siluriformes	Pimelodidae	Pimelodus	Pimelodus blochii	Para	Santarem	Arapiuns	rio Arapiuns; 1.5 km west of Santa Sofia community	2014-11-30	River margin	32.5	5.8	9.7	11.2	2.4	1.4	Bogota-Gregory; Mandrekar & Silva
Characiformes	Hemiodontidae	Bivibranchia	Bivibranchia fowleri	Para	Santarem	Arapiuns	rio Arapiuns; 1.5 km west of Santa Sofia community	2014-11-30	River margin	32.5	5.8	9.7	11.2	2.4	1.4	Bogota-Gregory; Mandrekar & Silva
Characiformes	Hemiodontidae	Bivibranchia	Bivibranchia fowleri	Para	Santarem	Arapiuns	rio Arapiuns; 1.5 km west of Santa Sofia community	2014-11-30	River margin	32.5	5.8	9.7	11.2	2.4	1.4	Bogota-Gregory; Mandrekar & Silva
Characiformes	Hemiodontidae	Bivibranchia	Bivibranchia fowleri	Para	Santarem	Arapiuns	rio Arapiuns; 1.5 km west of Santa Sofia community	2014-11-30	River margin	32.5	5.8	9.7	11.2	2.4	1.4	Bogota-Gregory; Mandrekar & Silva
Characiformes	Anostomidae	Rhytiodus	Rhytiodus argenteofuscus	Para	Santarem	Amazonas	rio Amazonas close to Lago do Santana; Marimarituba community; 50 m of and parallel to the north margin of the island located in the main channel of the rio Amazonas; approximately 50 km upstream of Santarem	2014-11-27	River margin	29.7	6.97	8.5	52	28.5	0.2	Bogota-Gregory; Mandrekar & Silva
Characiformes	Anostomidae	Rhytiodus	Rhytiodus argenteofuscus	Para	Santarem	Amazonas	rio Amazonas close to Lago do Santana; Marimarituba community; 50 m of and parallel to the north margin of the island located in the main channel of the rio Amazonas; approximately 50 km upstream of Santarem	2014-11-27	River margin	29.7	6.97	8.5	52	28.5	0.2	Bogota-Gregory; Mandrekar & Silva
Characiformes	Anostomidae	Rhytiodus	Rhytiodus argenteofuscus	Para	Santarem	Amazonas	rio Amazonas close to Lago do Santana; Marimarituba community; 50 m of and parallel to the north margin of the island located in the main channel of the rio Amazonas; approximately 50 km upstream of Santarem	2014-11-27	River margin	29.7	6.97	8.5	52	28.5	0.2	Bogota-Gregory; Mandrekar & Silva
Siluriformes	Doradidae	Hassar	Hassar orestis	Para	Santarem	Arapiuns	rio Arapiuns; 1.5 km west of Santa Sofia community	2014-11-30	River margin	32.5	5.8	9.7	11.2	2.4	1.4	Bogota-Gregory; Mandrekar & Silva
Siluriformes	Doradidae	Hassar	Hassar orestis	Para	Santarem	Arapiuns	rio Arapiuns; 1.5 km west of Santa Sofia community	2014-11-30	River margin	32.5	5.8	9.7	11.2	2.4	1.4	Bogota-Gregory; Mandrekar & Silva
Siluriformes	Doradidae	Hassar	Hassar orestis	Para	Santarem	Arapiuns	rio Arapiuns; 1.5 km west of Santa Sofia community	2014-11-30	River margin	32.5	5.8	9.7	11.2	2.4	1.4	Bogota-Gregory; Mandrekar & Silva
Siluriformes	Doradidae	Hassar	Hassar orestis	Para	Santarem	Arapiuns	rio Arapiuns; 1.5 km west of Santa Sofia community	2014-11-30	River margin	32.5	5.8	9.7	11.2	2.4	1.4	Bogota-Gregory; Mandrekar & Silva
Characiformes	Triportheidae	Triportheus	Triportheus cf angulatus	Para	Santarem	Amazonas	rio Amazonas close to Lago do Santana; Marimarituba community; 50 m of and parallel to the north margin of the island located in the main channel of the rio Amazonas; approximately 50 km upstream of Santarem	2014-11-27	River margin	29.7	6.97	8.5	52	28.5	0.2	Bogota-Gregory; Mandrekar & Silva
Characiformes	Iguanodectidae	Bryconops	Bryconops alburnoides	Para	Santarem	Arapiuns	rio Arapiuns; 1.5 km west of Santa Sofia community	2014-11-30	River margin	32.5	5.8	9.7	11.2	2.4	1.4	Bogota-Gregory; Mandrekar & Silva
Characiformes	Iguanodectidae	Bryconops	Bryconops alburnoides	Para	Santarem	Arapiuns	rio Arapiuns; 1.5 km west of Santa Sofia community	2014-11-30	River margin	32.5	5.8	9.7	11.2	2.4	1.4	Bogota-Gregory; Mandrekar & Silva
Characiformes	Iguanodectidae	Bryconops	Bryconops alburnoides	Para	Santarem	Arapiuns	rio Arapiuns; 1.5 km west of Santa Sofia community	2014-11-30	River margin	32.5	5.8	9.7	11.2	2.4	1.4	Bogota-Gregory; Mandrekar & Silva
Characiformes	Iguanodectidae	Bryconops	Bryconops alburnoides	Para	Santarem	Arapiuns	rio Arapiuns; 1.5 km west of Santa Sofia community	2014-11-30	River margin	32.5	5.8	9.7	11.2	2.4	1.4	Bogota-Gregory; Mandrekar & Silva
Characiformes	Iguanodectidae	Bryconops	Bryconops alburnoides	Para	Santarem	Arapiuns	rio Arapiuns; 1.5 km west of Santa Sofia community	2014-11-30	River margin	32.5	5.8	9.7	11.2	2.4	1.4	Bogota-Gregory; Mandrekar & Silva
Characiformes	Iguanodectidae	Bryconops	Bryconops alburnoides	Para	Santarem	Arapiuns	rio Arapiuns; 1.5 km west of Santa Sofia community	2014-11-30	River margin	32.5	5.8	9.7	11.2	2.4	1.4	Bogota-Gregory; Mandrekar & Silva
Characiformes	Iguanodectidae	Bryconops	Bryconops alburnoides	Para	Santarem	Arapiuns	rio Arapiuns; 1.5 km west of Santa Sofia community	2014-11-30	River margin	32.5	5.8	9.7	11.2	2.4	1.4	Bogota-Gregory; Mandrekar & Silva
Characiformes	Iguanodectidae	Bryconops	Bryconops alburnoides	Para	Santarem	Arapiuns	rio Arapiuns; 1.5 km west of Santa Sofia community	2014-11-30	River margin	32.5	5.8	9.7	11.2	2.4	1.4	Bogota-Gregory; Mandrekar & Silva
Characiformes	Iguanodectidae	Bryconops	Bryconops alburnoides	Para	Santarem	Arapiuns	rio Arapiuns; 1.5 km west of Santa Sofia community	2014-11-30	River margin	32.5	5.8	9.7	11.2	2.4	1.4	Bogota-Gregory; Mandrekar & Silva
Characiformes	Iguanodectidae	Bryconops	Bryconops alburnoides	Para	Santarem	Arapiuns	rio Arapiuns; 1.5 km west of Santa Sofia community	2014-11-30	River margin	32.5	5.8	9.7	11.2	2.4	1.4	Bogota-Gregory; Mandrekar & Silva
Characiformes	Iguanodectidae	Bryconops	Bryconops alburnoides	Para	Santarem	Arapiuns	rio Arapiuns; 1.5 km west of Santa Sofia community	2014-11-30	River margin	32.5	5.8	9.7	11.2	2.4	1.4	Bogota-Gregory; Mandrekar & Silva
Characiformes	Iguanodectidae	Bryconops	Bryconops alburnoides	Para	Santarem	Arapiuns	rio Arapiuns; 1.5 km west of Santa Sofia community	2014-11-30	River margin	32.5	5.8	9.7	11.2	2.4	1.4	Bogota-Gregory; Mandrekar & Silva
Characiformes	Iguanodectidae	Bryconops	Bryconops alburnoides	Para	Santarem	Arapiuns	rio Arapiuns; 1.5 km west of Santa Sofia community	2014-11-30	River margin	32.5	5.8	9.7	11.2	2.4	1.4	Bogota-Gregory; Mandrekar & Silva
Characiformes	Iguanodectidae	Bryconops	Bryconops alburnoides	Para	Santarem	Arapiuns	rio Arapiuns; 1.5 km west of Santa Sofia community	2014-11-30	River margin	32.5	5.8	9.7	11.2	2.4	1.4	Bogota-Gregory; Mandrekar & Silva
Characiformes	Iguanodectidae	Bryconops	Bryconops alburnoides	Para	Santarem	Arapiuns	rio Arapiuns; 1.5 km west of Santa Sofia community	2014-11-30	River margin	32.5	5.8	9.7	11.2	2.4	1.4	Bogota-Gregory; Mandrekar & Silva
Characiformes	Iguanodectidae	Bryconops	Bryconops alburnoides	Para	Santarem	Arapiuns	rio Arapiuns; 1.5 km west of Santa Sofia community	2014-11-30	River margin	32.5	5.8	9.7	11.2	2.4	1.4	Bogota-Gregory; Mandrekar & Silva
Characiformes	Iguanodectidae	Bryconops	Bryconops alburnoides	Para	Santarem	Arapiuns	rio Arapiuns; 1.5 km west of Santa Sofia community	2014-11-30	River margin	32.5	5.8	9.7	11.2	2.4	1.4	Bogota-Gregory; Mandrekar & Silva
Characiformes	Iguanodectidae	Bryconops	Bryconops alburnoides	Para	Santarem	Arapiuns	rio Arapiuns; 1.5 km west of Santa Sofia community	2014-11-30	River margin	32.5	5.8	9.7	11.2	2.4	1.4	Bogota-Gregory; Mandrekar & Silva
Characiformes	Iguanodectidae	Bryconops	Bryconops alburnoides	Para	Santarem	Arapiuns	rio Arapiuns; 1.5 km west of Santa Sofia community	2014-11-30	River margin	32.5	5.8	9.7	11.2	2.4	1.4	Bogota-Gregory; Mandrekar & Silva
Characiformes	Iguanodectidae	Bryconops	Bryconops alburnoides	Para	Santarem	Arapiuns	rio Arapiuns; 1.5 km west of Santa Sofia community	2014-11-30	River margin	32.5	5.8	9.7	11.2	2.4	1.4	Bogota-Gregory; Mandrekar & Silva
Characiformes	Iguanodectidae	Bryconops	Bryconops alburnoides	Para	Santarem	Arapiuns	rio Arapiuns; 1.5 km west of Santa Sofia community	2014-11-30	River margin	32.5	5.8	9.7	11.2	2.4	1.4	Bogota-Gregory; Mandrekar & Silva
Characiformes	Iguanodectidae	Bryconops	Bryconops alburnoides	Para	Santarem	Arapiuns	rio Arapiuns; 1.5 km west of Santa Sofia community	2014-11-30	River margin	32.5	5.8	9.7	11.2	2.4	1.4	Bogota-Gregory; Mandrekar & Silva
Characiformes	Iguanodectidae	Bryconops	Bryconops alburnoides	Para	Santarem	Arapiuns	rio Arapiuns; 1.5 km west of Santa Sofia community	2014-11-30	River margin	32.5	5.8	9.7	11.2	2.4	1.4	Bogota-Gregory; Mandrekar & Silva
Characiformes	Triportheidae	Agoniates	Agoniates halecinus	Para	Santarem	Arapiuns	rio Arapiuns; 1.5 km west of Santa Sofia community	2014-11-30	River margin	32.5	5.8	9.7	11.2	2.4	1.4	Bogota-Gregory; Mandrekar & Silva
Characiformes	Triportheidae	Agoniates	Agoniates halecinus	Para	Santarem	Arapiuns	rio Arapiuns; 1.5 km west of Santa Sofia community	2014-11-30	River margin	32.5	5.8	9.7	11.2	2.4	1.4	Bogota-Gregory; Mandrekar & Silva
Characiformes	Triportheidae	Agoniates	Agoniates halecinus	Para	Santarem	Arapiuns	rio Arapiuns; 1.5 km west of Santa Sofia community	2014-11-30	River margin	32.5	5.8	9.7	11.2	2.4	1.4	Bogota-Gregory; Mandrekar & Silva
Siluriformes	Pimelodidae	Pimelodus	Pimelodus tetramerus	Para	Santarem	Amazonas	rio Amazonas close to Lago do Santana; Marimarituba community; 50 m of and parallel to the north margin of the island located in the main channel of the rio Amazonas; approximately 50 km upstream of Santarem	2014-11-27	River margin	29.7	6.97	8.5	52	28.5	0.2	Bogota-Gregory; Mandrekar & Silva
Characiformes	Cynodontidae	Hydrolycus	Hydrolycus scomberoides	Para	Santarem	Amazonas	rio Amazonas close to Lago do Santana; Marimarituba community; 50 m of and parallel to the north margin of the island located in the main channel of the rio Amazonas; approximately 50 km upstream of Santarem	2014-11-27	River margin	29.7	6.97	8.5	52	28.5	0.2	Bogota-Gregory; Mandrekar & Silva
Characiformes	Anostomidae	Rhytiodus	Rhytiodus microlepis	Para	Santarem	Amazonas	rio Amazonas close to Lago do Santana; Marimarituba community; 50 m of and parallel to the north margin of the island located in the main channel of the rio Amazonas; approximately 50 km upstream of Santarem	2014-11-27	River margin	29.7	6.97	8.5	52	28.5	0.2	Bogota-Gregory; Mandrekar & Silva
Characiformes	Anostomidae	Rhytiodus	Rhytiodus microlepis	Para	Santarem	Amazonas	rio Amazonas close to Lago do Santana; Marimarituba community; 50 m of and parallel to the north margin of the island located in the main channel of the rio Amazonas; approximately 50 km upstream of Santarem	2014-11-27	River margin	29.7	6.97	8.5	52	28.5	0.2	Bogota-Gregory; Mandrekar & Silva
Characiformes	Anostomidae	Rhytiodus	Rhytiodus microlepis	Para	Santarem	Amazonas	rio Amazonas close to Lago do Santana; Marimarituba community; 50 m of and parallel to the north margin of the island located in the main channel of the rio Amazonas; approximately 50 km upstream of Santarem	2014-11-27	River margin	29.7	6.97	8.5	52	28.5	0.2	Bogota-Gregory; Mandrekar & Silva
Siluriformes	Loricariidae	Limatulichthys	Limatulichthys griseus	Para	Santarem	Arapiuns	rio Arapiuns; 1.5 km west of Santa Sofia community	2014-11-30	River margin	32.5	5.8	9.7	11.2	2.4	1.4	Bogota-Gregory; Mandrekar & Silva
Characiformes	Curimatidae	Cyphocharax	Cyphocharax leucostictus	Para	Santarem	Tapajos	rio Tapajos; on the east margin of the main channel of the rio Tapajos; 2 km northwest of Alter do Chao	2014-11-29	River margin	30.2	6.45	10.9	14.74	2.49	1.2	Bogota-Gregory; Mandrekar & Silva
Characiformes	Curimatidae	Cyphocharax	Cyphocharax leucostictus	Para	Santarem	Tapajos	rio Tapajos; on the east margin of the main channel of the rio Tapajos; 2 km northwest of Alter do Chao	2014-11-29	River margin	30.2	6.45	10.9	14.74	2.49	1.2	Bogota-Gregory; Mandrekar & Silva
Characiformes	Curimatidae	Cyphocharax	Cyphocharax leucostictus	Para	Santarem	Tapajos	rio Tapajos; on the east margin of the main channel of the rio Tapajos; 2 km northwest of Alter do Chao	2014-11-29	River margin	30.2	6.45	10.9	14.74	2.49	1.2	Bogota-Gregory; Mandrekar & Silva
Characiformes	Curimatidae	Cyphocharax	Cyphocharax leucostictus	Para	Santarem	Tapajos	rio Tapajos; on the east margin of the main channel of the rio Tapajos; 2 km northwest of Alter do Chao	2014-11-29	River margin	30.2	6.45	10.9	14.74	2.49	1.2	Bogota-Gregory; Mandrekar & Silva
Characiformes	Curimatidae	Cyphocharax	Cyphocharax leucostictus	Para	Santarem	Tapajos	rio Tapajos; on the east margin of the main channel of the rio Tapajos; 2 km northwest of Alter do Chao	2014-11-29	River margin	30.2	6.45	10.9	14.74	2.49	1.2	Bogota-Gregory; Mandrekar & Silva
Characiformes	Curimatidae	Cyphocharax	Cyphocharax leucostictus	Para	Santarem	Tapajos	rio Tapajos; on the east margin of the main channel of the rio Tapajos; 2 km northwest of Alter do Chao	2014-11-29	River margin	30.2	6.45	10.9	14.74	2.49	1.2	Bogota-Gregory; Mandrekar & Silva
Characiformes	Acestrorhynchidae	Acestrorhynchus	Acestrorhynchus microlepis	Para	Santarem	Arapiuns	rio Arapiuns; 1.5 km west of Santa Sofia community	2014-11-30	River margin	32.5	5.8	9.7	11.2	2.4	1.4	Bogota-Gregory; Mandrekar & Silva
Characiformes	Acestrorhynchidae	Acestrorhynchus	Acestrorhynchus microlepis	Para	Santarem	Arapiuns	rio Arapiuns; 1.5 km west of Santa Sofia community	2014-11-30	River margin	32.5	5.8	9.7	11.2	2.4	1.4	Bogota-Gregory; Mandrekar & Silva
Characiformes	Curimatidae	Curimata	Curimata roseni	Para	Santarem	Amazonas	rio Amazonas close to Lago do Santana; Marimarituba community; 50 m of and parallel to the north margin of the island located in the main channel of the rio Amazonas; approximately 50 km upstream of Santarem	2014-11-27	River margin	29.7	6.97	8.5	52	28.5	0.2	Bogota-Gregory; Mandrekar & Silva
Characiformes	Curimatidae	Curimata	Curimata roseni	Para	Santarem	Amazonas	rio Amazonas close to Lago do Santana; Marimarituba community; 50 m of and parallel to the north margin of the island located in the main channel of the rio Amazonas; approximately 50 km upstream of Santarem	2014-11-27	River margin	29.7	6.97	8.5	52	28.5	0.2	Bogota-Gregory; Mandrekar & Silva
Siluriformes	Loricariidae	Hypoptopoma	Hypoptopoma incognitum	Para	Santarem	Amazonas	rio Amazonas close to Lago do Santana; Marimarituba community; 50 m of and parallel to the north margin of the island located in the main channel of the rio Amazonas; approximately 50 km upstream of Santarem	2014-11-27	River margin	29.7	6.97	8.5	52	28.5	0.2	Bogota-Gregory; Mandrekar & Silva
Siluriformes	Loricariidae	Hypoptopoma	Hypoptopoma incognitum	Para	Santarem	Amazonas	rio Amazonas close to Lago do Santana; Marimarituba community; 50 m of and parallel to the north margin of the island located in the main channel of the rio Amazonas; approximately 50 km upstream of Santarem	2014-11-27	River margin	29.7	6.97	8.5	52	28.5	0.2	Bogota-Gregory; Mandrekar & Silva
Siluriformes	Doradidae	Nemadoras	Nemadoras elongatus	Para	Santarem	Amazonas	rio Amazonas close to Lago do Santana; Marimarituba community; 50 m of and parallel to the north margin of the island located in the main channel of the rio Amazonas; approximately 50 km upstream of Santarem	2014-11-27	River margin	29.7	6.97	8.5	52	28.5	0.2	Bogota-Gregory; Mandrekar & Silva
Siluriformes	Auchenipteridae	Auchenipterus	Auchenipterus cf nuchalis	Para	Santarem	Tapajos	rio Tapajos; on the east margin of the main channel of the rio Tapajos; 2 km northwest of Alter do Chao	2014-11-29	River margin	30.2	6.45	10.9	14.74	2.49	1.2	Bogota-Gregory; Mandrekar & Silva
Siluriformes	Auchenipteridae	Ageneiosus	Ageneiosus ucayalensis	Para	Santarem	Amazonas	rio Amazonas close to Lago do Santana; Marimarituba community; 50 m of and parallel to the north margin of the island located in the main channel of the rio Amazonas; approximately 50 km upstream of Santarem	2014-11-27	River margin	29.7	6.97	8.5	52	28.5	0.2	Bogota-Gregory; Mandrekar & Silva
Siluriformes	Auchenipteridae	Ageneiosus	Ageneiosus ucayalensis	Para	Santarem	Amazonas	rio Amazonas close to Lago do Santana; Marimarituba community; 50 m of and parallel to the north margin of the island located in the main channel of the rio Amazonas; approximately 50 km upstream of Santarem	2014-11-27	River margin	29.7	6.97	8.5	52	28.5	0.2	Bogota-Gregory; Mandrekar & Silva
Cichliformes	Cichlidae	Cichla	Cichla pinima	Para	Santarem	Arapiuns	rio Arapiuns; 1.5 km west of Santa Sofia community	2014-11-30	River margin	32.5	5.8	9.7	11.2	2.4	1.4	Bogota-Gregory; Mandrekar & Silva
Cichliformes	Cichlidae	Cichla	Cichla pinima	Para	Santarem	Arapiuns	rio Arapiuns; 1.5 km west of Santa Sofia community	2014-11-30	River margin	32.5	5.8	9.7	11.2	2.4	1.4	Bogota-Gregory; Mandrekar & Silva
Characiformes	Hemiodontidae	Hemiodus	Hemiodus microlepis	Para	Santarem	Arapiuns	rio Arapiuns; 1.5 km west of Santa Sofia community	2014-11-30	River margin	32.5	5.8	9.7	11.2	2.4	1.4	Bogota-Gregory; Mandrekar & Silva
Siluriformes	Auchenipteridae	Auchenipterus	Auchenipterus cf nuchalis	Para	Santarem	Amazonas	rio Amazonas close to Lago do Santana; Marimarituba community; 50 m of and parallel to the north margin of the island located in the main channel of the rio Amazonas; approximately 50 km upstream of Santarem	2014-11-27	River margin	29.7	6.97	8.5	52	28.5	0.2	Bogota-Gregory; Mandrekar & Silva
Siluriformes	Pimelodidae	Hypophthalmus	Hypophthalmus fimbriatus	Para	Santarem	Amazonas	rio Amazonas close to Lago do Santana; Marimarituba community; 50 m of and parallel to the north margin of the island located in the main channel of the rio Amazonas; approximately 50 km upstream of Santarem	2014-11-27	River margin	29.7	6.97	8.5	52	28.5	0.2	Bogota-Gregory; Mandrekar & Silva
Characiformes	Characidae	Roeboides	Roeboides myersii	Para	Santarem	Amazonas	rio Amazonas close to Lago do Santana; Marimarituba community; 50 m of and parallel to the north margin of the island located in the main channel of the rio Amazonas; approximately 50 km upstream of Santarem	2014-11-27	River margin	29.7	6.97	8.5	52	28.5	0.2	Bogota-Gregory; Mandrekar & Silva
Siluriformes	Doradidae	Hemidoras	Hemidoras morei	Para	Santarem	Amazonas	rio Amazonas close to Lago do Santana; Marimarituba community; 50 m of and parallel to the north margin of the island located in the main channel of the rio Amazonas; approximately 50 km upstream of Santarem	2014-11-27	River margin	29.7	6.97	8.5	52	28.5	0.2	Bogota-Gregory; Mandrekar & Silva
Characiformes	Hemiodontidae	Micromischodus	Micromischodus sugillatus	Para	Santarem	Arapiuns	rio Arapiuns; 1.5 km west of Santa Sofia community	2014-11-30	River margin	32.5	5.8	9.7	11.2	2.4	1.4	Bogota-Gregory; Mandrekar & Silva
Characiformes	Hemiodontidae	Micromischodus	Micromischodus sugillatus	Para	Santarem	Arapiuns	rio Arapiuns; 1.5 km west of Santa Sofia community	2014-11-30	River margin	32.5	5.8	9.7	11.2	2.4	1.4	Bogota-Gregory; Mandrekar & Silva
Characiformes	Hemiodontidae	Bivibranchia	Bivibranchia fowleri	Para	Santarem	Tapajos	rio Tapajos; on the east margin of the main channel of the rio Tapajos; 2 km northwest of Alter do Chao	2014-11-29	River margin	30.2	6.45	10.9	14.74	2.49	1.2	Bogota-Gregory; Mandrekar & Silva
Characiformes	Hemiodontidae	Bivibranchia	Bivibranchia fowleri	Para	Santarem	Tapajos	rio Tapajos; on the east margin of the main channel of the rio Tapajos; 2 km northwest of Alter do Chao	2014-11-29	River margin	30.2	6.45	10.9	14.74	2.49	1.2	Bogota-Gregory; Mandrekar & Silva
Characiformes	Curimatidae	Cyphocharax	Cyphocharax leucostictus	Para	Santarem	Amazonas	rio Amazonas close to Lago do Santana; Marimarituba community; 50 m of and parallel to the north margin of the island located in the main channel of the rio Amazonas; approximately 50 km upstream of Santarem	2014-11-27	River margin	29.7	6.97	8.5	52	28.5	0.2	Bogota-Gregory; Mandrekar & Silva
Siluriformes	Loricariidae	Loricaria	Loricaria cf cataphracta	Para	Santarem	Amazonas	rio Amazonas close to Lago do Santana; Marimarituba community; 50 m of and parallel to the north margin of the island located in the main channel of the rio Amazonas; approximately 50 km upstream of Santarem	2014-11-27	River margin	29.7	6.97	8.5	52	28.5	0.2	Bogota-Gregory; Mandrekar & Silva
Siluriformes	Loricariidae	Loricaria	Loricaria cf cataphracta	Para	Santarem	Amazonas	rio Amazonas close to Lago do Santana; Marimarituba community; 50 m of and parallel to the north margin of the island located in the main channel of the rio Amazonas; approximately 50 km upstream of Santarem	2014-11-27	River margin	29.7	6.97	8.5	52	28.5	0.2	Bogota-Gregory; Mandrekar & Silva
Siluriformes	Loricariidae	Loricaria	Loricaria cf cataphracta	Para	Santarem	Amazonas	rio Amazonas close to Lago do Santana; Marimarituba community; 50 m of and parallel to the north margin of the island located in the main channel of the rio Amazonas; approximately 50 km upstream of Santarem	2014-11-27	River margin	29.7	6.97	8.5	52	28.5	0.2	Bogota-Gregory; Mandrekar & Silva
Clupeiformes	Pristigasteridae	Pellona	Pellona flavipinnis	Para	Santarem	Amazonas	rio Amazonas close to Lago do Santana; Marimarituba community; 50 m of and parallel to the north margin of the island located in the main channel of the rio Amazonas; approximately 50 km upstream of Santarem	2014-11-27	River margin	29.7	6.97	8.5	52	28.5	0.2	Bogota-Gregory; Mandrekar & Silva
Clupeiformes	Pristigasteridae	Pellona	Pellona flavipinnis	Para	Santarem	Amazonas	rio Amazonas close to Lago do Santana; Marimarituba community; 50 m of and parallel to the north margin of the island located in the main channel of the rio Amazonas; approximately 50 km upstream of Santarem	2014-11-27	River margin	29.7	6.97	8.5	52	28.5	0.2	Bogota-Gregory; Mandrekar & Silva
Clupeiformes	Pristigasteridae	Pellona	Pellona flavipinnis	Para	Santarem	Amazonas	rio Amazonas close to Lago do Santana; Marimarituba community; 50 m of and parallel to the north margin of the island located in the main channel of the rio Amazonas; approximately 50 km upstream of Santarem	2014-11-27	River margin	29.7	6.97	8.5	52	28.5	0.2	Bogota-Gregory; Mandrekar & Silva
Clupeiformes	Pristigasteridae	Pellona	Pellona flavipinnis	Para	Santarem	Amazonas	rio Amazonas close to Lago do Santana; Marimarituba community; 50 m of and parallel to the north margin of the island located in the main channel of the rio Amazonas; approximately 50 km upstream of Santarem	2014-11-27	River margin	29.7	6.97	8.5	52	28.5	0.2	Bogota-Gregory; Mandrekar & Silva
Clupeiformes	Pristigasteridae	Pellona	Pellona flavipinnis	Para	Santarem	Amazonas	rio Amazonas close to Lago do Santana; Marimarituba community; 50 m of and parallel to the north margin of the island located in the main channel of the rio Amazonas; approximately 50 km upstream of Santarem	2014-11-27	River margin	29.7	6.97	8.5	52	28.5	0.2	Bogota-Gregory; Mandrekar & Silva
Clupeiformes	Engraulidae	Lycengraulis	Lycengraulis batesii	Para	Santarem	Amazonas	rio Amazonas close to Lago do Santana; Marimarituba community; 50 m of and parallel to the north margin of the island located in the main channel of the rio Amazonas; approximately 50 km upstream of Santarem	2014-11-27	River margin	29.7	6.97	8.5	52	28.5	0.2	Bogota-Gregory; Mandrekar & Silva
Clupeiformes	Engraulidae	Lycengraulis	Lycengraulis batesii	Para	Santarem	Amazonas	rio Amazonas close to Lago do Santana; Marimarituba community; 50 m of and parallel to the north margin of the island located in the main channel of the rio Amazonas; approximately 50 km upstream of Santarem	2014-11-27	River margin	29.7	6.97	8.5	52	28.5	0.2	Bogota-Gregory; Mandrekar & Silva
Characiformes	Hemiodontidae	Hemiodus	Hemiodus microlepis	Para	Santarem	Amazonas	rio Amazonas close to Lago do Santana; Marimarituba community; 50 m of and parallel to the north margin of the island located in the main channel of the rio Amazonas; approximately 50 km upstream of Santarem	2014-11-27	River margin	29.7	6.97	8.5	52	28.5	0.2	Bogota-Gregory; Mandrekar & Silva
Cichliformes	Cichlidae	Geophagus	Geophagus altifrons	Para	Santarem	Tapajos	rio Tapajos; on the east margin of the main channel of the rio Tapajos; 2 km northwest of Alter do Chao	2014-11-29	River margin	30.2	6.45	10.9	14.74	2.49	1.2	Bogota-Gregory; Mandrekar & Silva
Cichliformes	Cichlidae	Geophagus	Geophagus altifrons	Para	Santarem	Tapajos	rio Tapajos; on the east margin of the main channel of the rio Tapajos; 2 km northwest of Alter do Chao	2014-11-29	River margin	30.2	6.45	10.9	14.74	2.49	1.2	Bogota-Gregory; Mandrekar & Silva
Cichliformes	Cichlidae	Geophagus	Geophagus altifrons	Para	Santarem	Tapajos	rio Tapajos; on the east margin of the main channel of the rio Tapajos; 2 km northwest of Alter do Chao	2014-11-29	River margin	30.2	6.45	10.9	14.74	2.49	1.2	Bogota-Gregory; Mandrekar & Silva
Cichliformes	Cichlidae	Geophagus	Geophagus altifrons	Para	Santarem	Tapajos	rio Tapajos; on the east margin of the main channel of the rio Tapajos; 2 km northwest of Alter do Chao	2014-11-29	River margin	30.2	6.45	10.9	14.74	2.49	1.2	Bogota-Gregory; Mandrekar & Silva
Cichliformes	Cichlidae	Geophagus	Geophagus altifrons	Para	Santarem	Tapajos	rio Tapajos; on the east margin of the main channel of the rio Tapajos; 2 km northwest of Alter do Chao	2014-11-29	River margin	30.2	6.45	10.9	14.74	2.49	1.2	Bogota-Gregory; Mandrekar & Silva
Cichliformes	Cichlidae	Geophagus	Geophagus altifrons	Para	Santarem	Tapajos	rio Tapajos; on the east margin of the main channel of the rio Tapajos; 2 km northwest of Alter do Chao	2014-11-29	River margin	30.2	6.45	10.9	14.74	2.49	1.2	Bogota-Gregory; Mandrekar & Silva
Cichliformes	Cichlidae	Geophagus	Geophagus altifrons	Para	Santarem	Tapajos	rio Tapajos; on the east margin of the main channel of the rio Tapajos; 2 km northwest of Alter do Chao	2014-11-29	River margin	30.2	6.45	10.9	14.74	2.49	1.2	Bogota-Gregory; Mandrekar & Silva
Cichliformes	Cichlidae	Geophagus	Geophagus altifrons	Para	Santarem	Tapajos	rio Tapajos; on the east margin of the main channel of the rio Tapajos; 2 km northwest of Alter do Chao	2014-11-29	River margin	30.2	6.45	10.9	14.74	2.49	1.2	Bogota-Gregory; Mandrekar & Silva
Cichliformes	Cichlidae	Geophagus	Geophagus altifrons	Para	Santarem	Tapajos	rio Tapajos; on the east margin of the main channel of the rio Tapajos; 2 km northwest of Alter do Chao	2014-11-29	River margin	30.2	6.45	10.9	14.74	2.49	1.2	Bogota-Gregory; Mandrekar & Silva
Cichliformes	Cichlidae	Geophagus	Geophagus altifrons	Para	Santarem	Tapajos	rio Tapajos; on the east margin of the main channel of the rio Tapajos; 2 km northwest of Alter do Chao	2014-11-29	River margin	30.2	6.45	10.9	14.74	2.49	1.2	Bogota-Gregory; Mandrekar & Silva
Characiformes	Bryconidae	Brycon	Brycon pesu complex sp2	Para	Santarem	Arapiuns	rio Arapiuns; 1.5 km west of Santa Sofia community	2014-11-30	River margin	32.5	5.8	9.7	11.2	2.4	1.4	Bogota-Gregory; Mandrekar & Silva
Characiformes	Characidae	Moenkhausia	Moenkhausia cf jamesi	Para	Santarem	Tapajos	rio Tapajos; on the east margin of the main channel of the rio Tapajos; 2 km northwest of Alter do Chao	2014-11-29	River margin	30.2	6.45	10.9	14.74	2.49	1.2	Bogota-Gregory; Mandrekar & Silva
Siluriformes	Auchenipteridae	Auchenipterus	Auchenipterus cf nuchalis	Para	Santarem	Arapiuns	rio Arapiuns; 1.5 km west of Santa Sofia community	2014-11-30	River margin	32.5	5.8	9.7	11.2	2.4	1.4	Bogota-Gregory; Mandrekar & Silva
Siluriformes	Loricariidae	Limatulichthys	Limatulichthys griseus	Para	Santarem	Tapajos	rio Tapajos; on the east margin of the main channel of the rio Tapajos; 2 km northwest of Alter do Chao	2014-11-29	River margin	30.2	6.45	10.9	14.74	2.49	1.2	Bogota-Gregory; Mandrekar & Silva
Clupeiformes	Pristigasteridae	Ilisha	Ilisha amazonica	Para	Santarem	Tapajos	rio Tapajos; on the east margin of the main channel of the rio Tapajos; 2 km northwest of Alter do Chao	2014-11-29	River margin	30.2	6.45	10.9	14.74	2.49	1.2	Bogota-Gregory; Mandrekar & Silva
Characiformes	Characidae	Moenkhausia	Moenkhausia lata	Para	Santarem	Tapajos	rio Tapajos; on the east margin of the main channel of the rio Tapajos; 2 km northwest of Alter do Chao	2014-11-29	River margin	30.2	6.45	10.9	14.74	2.49	1.2	Bogota-Gregory; Mandrekar & Silva
Characiformes	Characidae	Jupiaba	Jupiaba cf essequibensis	Para	Santarem	Tapajos	rio Tapajos; on the east margin of the main channel of the rio Tapajos; 2 km northwest of Alter do Chao	2014-11-29	River margin	30.2	6.45	10.9	14.74	2.49	1.2	Bogota-Gregory; Mandrekar & Silva
Siluriformes	Loricariidae	Hypoptopoma	Hypoptopoma incognitum	Para	Santarem	Amazonas	rio Amazonas; on the south margin of the main channel of the rio Amazonas; approximately 30 km upstream of Santarem and 5.5 km northwest of Arapixuna community	2014-11-26	River margin	30	7.39	8.7	51.3	64.9	0.2	Bogota-Gregory; Mandrekar & Silva
Siluriformes	Loricariidae	Hypoptopoma	Hypoptopoma incognitum	Para	Santarem	Amazonas	rio Amazonas; on the south margin of the main channel of the rio Amazonas; approximately 30 km upstream of Santarem and 5.5 km northwest of Arapixuna community	2014-11-26	River margin	30	7.39	8.7	51.3	64.9	0.2	Bogota-Gregory; Mandrekar & Silva
Siluriformes	Heptapteridae	Pimelodella	Pimelodella cf laticeps	Para	Santarem	Amazonas	rio Amazonas; on the south margin of the main channel of the rio Amazonas; approximately 30 km upstream of Santarem and 5.5 km northwest of Arapixuna community	2014-11-26	River margin	30	7.39	8.7	51.3	64.9	0.2	Bogota-Gregory; Mandrekar & Silva
Siluriformes	Heptapteridae	Pimelodella	Pimelodella cf laticeps	Para	Santarem	Amazonas	rio Amazonas; on the south margin of the main channel of the rio Amazonas; approximately 30 km upstream of Santarem and 5.5 km northwest of Arapixuna community	2014-11-26	River margin	30	7.39	8.7	51.3	64.9	0.2	Bogota-Gregory; Mandrekar & Silva
Siluriformes	Auchenipteridae	Ageneiosus	Ageneiosus sp	Para	Santarem	Amazonas	rio Amazonas; on the south margin of the main channel of the rio Amazonas; approximately 30 km upstream of Santarem and 5.5 km northwest of Arapixuna community	2014-11-26	River margin	30	7.39	8.7	51.3	64.9	0.2	Bogota-Gregory; Mandrekar & Silva
Siluriformes	Auchenipteridae	Ageneiosus	Ageneiosus sp	Para	Santarem	Amazonas	rio Amazonas; on the south margin of the main channel of the rio Amazonas; approximately 30 km upstream of Santarem and 5.5 km northwest of Arapixuna community	2014-11-26	River margin	30	7.39	8.7	51.3	64.9	0.2	Bogota-Gregory; Mandrekar & Silva
Siluriformes	Auchenipteridae	Ageneiosus	Ageneiosus sp	Para	Santarem	Amazonas	rio Amazonas; on the south margin of the main channel of the rio Amazonas; approximately 30 km upstream of Santarem and 5.5 km northwest of Arapixuna community	2014-11-26	River margin	30	7.39	8.7	51.3	64.9	0.2	Bogota-Gregory; Mandrekar & Silva
Siluriformes	Auchenipteridae	Auchenipterus	Auchenipterus cf nuchalis	Para	Santarem	Amazonas	rio Amazonas; on the south margin of the main channel of the rio Amazonas; approximately 30 km upstream of Santarem and 5.5 km northwest of Arapixuna community	2014-11-26	River margin	30	7.39	8.7	51.3	64.9	0.2	Bogota-Gregory; Mandrekar & Silva
Siluriformes	Auchenipteridae	Auchenipterus	Auchenipterus cf nuchalis	Para	Santarem	Amazonas	rio Amazonas; on the south margin of the main channel of the rio Amazonas; approximately 30 km upstream of Santarem and 5.5 km northwest of Arapixuna community	2014-11-26	River margin	30	7.39	8.7	51.3	64.9	0.2	Bogota-Gregory; Mandrekar & Silva
Siluriformes	Auchenipteridae	Auchenipterus	Auchenipterus cf nuchalis	Para	Santarem	Amazonas	rio Amazonas; on the south margin of the main channel of the rio Amazonas; approximately 30 km upstream of Santarem and 5.5 km northwest of Arapixuna community	2014-11-26	River margin	30	7.39	8.7	51.3	64.9	0.2	Bogota-Gregory; Mandrekar & Silva
Siluriformes	Auchenipteridae	Auchenipterus	Auchenipterus cf nuchalis	Para	Santarem	Amazonas	rio Amazonas; on the south margin of the main channel of the rio Amazonas; approximately 30 km upstream of Santarem and 5.5 km northwest of Arapixuna community	2014-11-26	River margin	30	7.39	8.7	51.3	64.9	0.2	Bogota-Gregory; Mandrekar & Silva
Siluriformes	Loricariidae	Loricaria	Loricaria cf cataphracta	Para	Santarem	Amazonas	rio Amazonas; on the south margin of the main channel of the rio Amazonas; approximately 30 km upstream of Santarem and 5.5 km northwest of Arapixuna community	2014-11-26	River margin	30	7.39	8.7	51.3	64.9	0.2	Bogota-Gregory; Mandrekar & Silva
Characiformes	Hemiodontidae	Anodus	Anodus cf elongatus	Para	Santarem	Amazonas	rio Amazonas; on the south margin of the main channel of the rio Amazonas; approximately 30 km upstream of Santarem and 5.5 km northwest of Arapixuna community	2014-11-26	River margin	30	7.39	8.7	51.3	64.9	0.2	Bogota-Gregory; Mandrekar & Silva
Siluriformes	Loricariidae	Squaliforma	Squaliforma horrida	Para	Santarem	Amazonas	rio Amazonas; on the south margin of the main channel of the rio Amazonas; approximately 30 km upstream of Santarem and 5.5 km northwest of Arapixuna community	2014-11-26	River margin	30	7.39	8.7	51.3	64.9	0.2	Bogota-Gregory; Mandrekar & Silva
Siluriformes	Auchenipteridae	Ageneiosus	Ageneiosus inermis	Para	Santarem	Amazonas	rio Amazonas; on the south margin of the main channel of the rio Amazonas; approximately 30 km upstream of Santarem and 5.5 km northwest of Arapixuna community	2014-11-26	River margin	30	7.39	8.7	51.3	64.9	0.2	Bogota-Gregory; Mandrekar & Silva
Characiformes	Anostomidae	Rhytiodus	Rhytiodus argenteofuscus	Para	Santarem	Amazonas	rio Amazonas; on the south margin of the main channel of the rio Amazonas; approximately 30 km upstream of Santarem and 5.5 km northwest of Arapixuna community	2014-11-26	River margin	30	7.39	8.7	51.3	64.9	0.2	Bogota-Gregory; Mandrekar & Silva
Characiformes	Anostomidae	Megaleporinus	Megaleporinus trifasciatus	Para	Santarem	Amazonas	rio Amazonas; on the south margin of the main channel of the rio Amazonas; approximately 30 km upstream of Santarem and 5.5 km northwest of Arapixuna community	2014-11-26	River margin	30	7.39	8.7	51.3	64.9	0.2	Bogota-Gregory; Mandrekar & Silva
Clupeiformes	Engraulidae	Lycengraulis	Lycengraulis batesii	Para	Santarem	Amazonas	rio Amazonas; on the south margin of the main channel of the rio Amazonas; approximately 30 km upstream of Santarem and 5.5 km northwest of Arapixuna community	2014-11-26	River margin	30	7.39	8.7	51.3	64.9	0.2	Bogota-Gregory; Mandrekar & Silva
Clupeiformes	Engraulidae	Lycengraulis	Lycengraulis batesii	Para	Santarem	Amazonas	rio Amazonas; on the south margin of the main channel of the rio Amazonas; approximately 30 km upstream of Santarem and 5.5 km northwest of Arapixuna community	2014-11-26	River margin	30	7.39	8.7	51.3	64.9	0.2	Bogota-Gregory; Mandrekar & Silva
Clupeiformes	Engraulidae	Lycengraulis	Lycengraulis batesii	Para	Santarem	Amazonas	rio Amazonas; on the south margin of the main channel of the rio Amazonas; approximately 30 km upstream of Santarem and 5.5 km northwest of Arapixuna community	2014-11-26	River margin	30	7.39	8.7	51.3	64.9	0.2	Bogota-Gregory; Mandrekar & Silva
Clupeiformes	Engraulidae	Lycengraulis	Lycengraulis batesii	Para	Santarem	Amazonas	rio Amazonas; on the south margin of the main channel of the rio Amazonas; approximately 30 km upstream of Santarem and 5.5 km northwest of Arapixuna community	2014-11-26	River margin	30	7.39	8.7	51.3	64.9	0.2	Bogota-Gregory; Mandrekar & Silva
Clupeiformes	Engraulidae	Lycengraulis	Lycengraulis batesii	Para	Santarem	Amazonas	rio Amazonas; on the south margin of the main channel of the rio Amazonas; approximately 30 km upstream of Santarem and 5.5 km northwest of Arapixuna community	2014-11-26	River margin	30	7.39	8.7	51.3	64.9	0.2	Bogota-Gregory; Mandrekar & Silva
Clupeiformes	Engraulidae	Lycengraulis	Lycengraulis batesii	Para	Santarem	Amazonas	rio Amazonas; on the south margin of the main channel of the rio Amazonas; approximately 30 km upstream of Santarem and 5.5 km northwest of Arapixuna community	2014-11-26	River margin	30	7.39	8.7	51.3	64.9	0.2	Bogota-Gregory; Mandrekar & Silva
Clupeiformes	Engraulidae	Lycengraulis	Lycengraulis batesii	Para	Santarem	Amazonas	rio Amazonas; on the south margin of the main channel of the rio Amazonas; approximately 30 km upstream of Santarem and 5.5 km northwest of Arapixuna community	2014-11-26	River margin	30	7.39	8.7	51.3	64.9	0.2	Bogota-Gregory; Mandrekar & Silva
Clupeiformes	Engraulidae	Lycengraulis	Lycengraulis batesii	Para	Santarem	Amazonas	rio Amazonas; on the south margin of the main channel of the rio Amazonas; approximately 30 km upstream of Santarem and 5.5 km northwest of Arapixuna community	2014-11-26	River margin	30	7.39	8.7	51.3	64.9	0.2	Bogota-Gregory; Mandrekar & Silva
Characiformes	Triportheidae	Triportheus	Triportheus cf angulatus	Para	Santarem	Amazonas	rio Amazonas; on the south margin of the main channel of the rio Amazonas; approximately 30 km upstream of Santarem and 5.5 km northwest of Arapixuna community	2014-11-26	River margin	30	7.39	8.7	51.3	64.9	0.2	Bogota-Gregory; Mandrekar & Silva
Characiformes	Triportheidae	Triportheus	Triportheus cf angulatus	Para	Santarem	Amazonas	rio Amazonas; on the south margin of the main channel of the rio Amazonas; approximately 30 km upstream of Santarem and 5.5 km northwest of Arapixuna community	2014-11-26	River margin	30	7.39	8.7	51.3	64.9	0.2	Bogota-Gregory; Mandrekar & Silva
Characiformes	Cynodontidae	Hydrolycus	Hydrolycus scomberoides	Para	Santarem	Amazonas	rio Amazonas; on the south margin of the main channel of the rio Amazonas; approximately 30 km upstream of Santarem and 5.5 km northwest of Arapixuna community	2014-11-26	River margin	30	7.39	8.7	51.3	64.9	0.2	Bogota-Gregory; Mandrekar & Silva
Characiformes	Triportheidae	Triportheus	Triportheus auritus	Para	Santarem	Amazonas	rio Amazonas; on the south margin of the main channel of the rio Amazonas; approximately 30 km upstream of Santarem and 5.5 km northwest of Arapixuna community	2014-11-26	River margin	30	7.39	8.7	51.3	64.9	0.2	Bogota-Gregory; Mandrekar & Silva
Characiformes	Triportheidae	Triportheus	Triportheus auritus	Para	Santarem	Amazonas	rio Amazonas; on the south margin of the main channel of the rio Amazonas; approximately 30 km upstream of Santarem and 5.5 km northwest of Arapixuna community	2014-11-26	River margin	30	7.39	8.7	51.3	64.9	0.2	Bogota-Gregory; Mandrekar & Silva
Characiformes	Triportheidae	Triportheus	Triportheus auritus	Para	Santarem	Amazonas	rio Amazonas; on the south margin of the main channel of the rio Amazonas; approximately 30 km upstream of Santarem and 5.5 km northwest of Arapixuna community	2014-11-26	River margin	30	7.39	8.7	51.3	64.9	0.2	Bogota-Gregory; Mandrekar & Silva
Characiformes	Triportheidae	Triportheus	Triportheus auritus	Para	Santarem	Amazonas	rio Amazonas; on the south margin of the main channel of the rio Amazonas; approximately 30 km upstream of Santarem and 5.5 km northwest of Arapixuna community	2014-11-26	River margin	30	7.39	8.7	51.3	64.9	0.2	Bogota-Gregory; Mandrekar & Silva
Characiformes	Triportheidae	Triportheus	Triportheus auritus	Para	Santarem	Amazonas	rio Amazonas; on the south margin of the main channel of the rio Amazonas; approximately 30 km upstream of Santarem and 5.5 km northwest of Arapixuna community	2014-11-26	River margin	30	7.39	8.7	51.3	64.9	0.2	Bogota-Gregory; Mandrekar & Silva
Characiformes	Triportheidae	Triportheus	Triportheus auritus	Para	Santarem	Amazonas	rio Amazonas; on the south margin of the main channel of the rio Amazonas; approximately 30 km upstream of Santarem and 5.5 km northwest of Arapixuna community	2014-11-26	River margin	30	7.39	8.7	51.3	64.9	0.2	Bogota-Gregory; Mandrekar & Silva
Characiformes	Triportheidae	Triportheus	Triportheus auritus	Para	Santarem	Amazonas	rio Amazonas; on the south margin of the main channel of the rio Amazonas; approximately 30 km upstream of Santarem and 5.5 km northwest of Arapixuna community	2014-11-26	River margin	30	7.39	8.7	51.3	64.9	0.2	Bogota-Gregory; Mandrekar & Silva
Characiformes	Triportheidae	Triportheus	Triportheus auritus	Para	Santarem	Amazonas	rio Amazonas; on the south margin of the main channel of the rio Amazonas; approximately 30 km upstream of Santarem and 5.5 km northwest of Arapixuna community	2014-11-26	River margin	30	7.39	8.7	51.3	64.9	0.2	Bogota-Gregory; Mandrekar & Silva
Characiformes	Triportheidae	Triportheus	Triportheus auritus	Para	Santarem	Amazonas	rio Amazonas; on the south margin of the main channel of the rio Amazonas; approximately 30 km upstream of Santarem and 5.5 km northwest of Arapixuna community	2014-11-26	River margin	30	7.39	8.7	51.3	64.9	0.2	Bogota-Gregory; Mandrekar & Silva
Characiformes	Triportheidae	Triportheus	Triportheus auritus	Para	Santarem	Amazonas	rio Amazonas; on the south margin of the main channel of the rio Amazonas; approximately 30 km upstream of Santarem and 5.5 km northwest of Arapixuna community	2014-11-26	River margin	30	7.39	8.7	51.3	64.9	0.2	Bogota-Gregory; Mandrekar & Silva
Characiformes	Triportheidae	Triportheus	Triportheus auritus	Para	Santarem	Amazonas	rio Amazonas; on the south margin of the main channel of the rio Amazonas; approximately 30 km upstream of Santarem and 5.5 km northwest of Arapixuna community	2014-11-26	River margin	30	7.39	8.7	51.3	64.9	0.2	Bogota-Gregory; Mandrekar & Silva
Characiformes	Triportheidae	Triportheus	Triportheus auritus	Para	Santarem	Amazonas	rio Amazonas; on the south margin of the main channel of the rio Amazonas; approximately 30 km upstream of Santarem and 5.5 km northwest of Arapixuna community	2014-11-26	River margin	30	7.39	8.7	51.3	64.9	0.2	Bogota-Gregory; Mandrekar & Silva
Characiformes	Triportheidae	Triportheus	Triportheus auritus	Para	Santarem	Amazonas	rio Amazonas; on the south margin of the main channel of the rio Amazonas; approximately 30 km upstream of Santarem and 5.5 km northwest of Arapixuna community	2014-11-26	River margin	30	7.39	8.7	51.3	64.9	0.2	Bogota-Gregory; Mandrekar & Silva
Characiformes	Triportheidae	Triportheus	Triportheus auritus	Para	Santarem	Amazonas	rio Amazonas; on the south margin of the main channel of the rio Amazonas; approximately 30 km upstream of Santarem and 5.5 km northwest of Arapixuna community	2014-11-26	River margin	30	7.39	8.7	51.3	64.9	0.2	Bogota-Gregory; Mandrekar & Silva
Characiformes	Triportheidae	Triportheus	Triportheus auritus	Para	Santarem	Amazonas	rio Amazonas; on the south margin of the main channel of the rio Amazonas; approximately 30 km upstream of Santarem and 5.5 km northwest of Arapixuna community	2014-11-26	River margin	30	7.39	8.7	51.3	64.9	0.2	Bogota-Gregory; Mandrekar & Silva
Characiformes	Triportheidae	Triportheus	Triportheus auritus	Para	Santarem	Amazonas	rio Amazonas; on the south margin of the main channel of the rio Amazonas; approximately 30 km upstream of Santarem and 5.5 km northwest of Arapixuna community	2014-11-26	River margin	30	7.39	8.7	51.3	64.9	0.2	Bogota-Gregory; Mandrekar & Silva
Characiformes	Triportheidae	Triportheus	Triportheus auritus	Para	Santarem	Amazonas	rio Amazonas; on the south margin of the main channel of the rio Amazonas; approximately 30 km upstream of Santarem and 5.5 km northwest of Arapixuna community	2014-11-26	River margin	30	7.39	8.7	51.3	64.9	0.2	Bogota-Gregory; Mandrekar & Silva
Characiformes	Serrasalmidae	Mylossoma	Mylossoma duriventre	Para	Santarem	Amazonas	rio Amazonas; on the south margin of the main channel of the rio Amazonas; approximately 30 km upstream of Santarem and 5.5 km northwest of Arapixuna community	2015-02-10	River margin	29.9	7.19	3.6	64.5	305	0.11	Bogota-Gregory & Figueira
Perciformes	Sciaenidae	Plagioscion	Plagioscion squamosissimus	Para	Santarem	Amazonas	rio Amazonas; on the south margin of the main channel of the rio Amazonas; approximately 30 km upstream of Santarem and 5.5 km northwest of Arapixuna community	2014-11-26	River margin	30	7.39	8.7	51.3	64.9	0.2	Bogota-Gregory; Mandrekar & Silva
Characiformes	Hemiodontidae	Hemiodus	Hemiodus unimaculatus	Para	Santarem	Arapiuns	rio Arapiuns 50 m of and parallel to Lago do Padre; east margin of the rio Arapiuns; approximately 4 km southwest of Villa Franca community	2014-12-01	River margin	30.8	5.83	10.3	7.54	0.75	1.5	Bogota-Gregory; Mandrekar & Silva
Beloniformes	Belonidae	Pseudotylosurus	Pseudotylosurus microps	Para	Santarem	Amazonas	rio Amazonas; on the south margin of the main channel of the rio Amazonas; approximately 30 km upstream of Santarem and 5.5 km northwest of Arapixuna community	2014-11-26	River margin	30	7.39	8.7	51.3	64.9	0.2	Bogota-Gregory; Mandrekar & Silva
Siluriformes	Pimelodidae	Pimelodus	Pimelodus tetramerus	Para	Santarem	Tapajos	rio Tapajos; on the east margin of the main channel of the rio Tapajos; 20 km west of Santarem	2014-11-28	River margin	30.7	7.06	7.4	15.27	3.16	1.2	Bogota-Gregory; Mandrekar & Silva
Siluriformes	Pimelodidae	Pimelodus	Pimelodus tetramerus	Para	Santarem	Tapajos	rio Tapajos; on the east margin of the main channel of the rio Tapajos; 20 km west of Santarem	2014-11-28	River margin	30.7	7.06	7.4	15.27	3.16	1.2	Bogota-Gregory; Mandrekar & Silva
Siluriformes	Pimelodidae	Pimelodus	Pimelodus tetramerus	Para	Santarem	Tapajos	rio Tapajos; on the east margin of the main channel of the rio Tapajos; 20 km west of Santarem	2014-11-28	River margin	30.7	7.06	7.4	15.27	3.16	1.2	Bogota-Gregory; Mandrekar & Silva
Siluriformes	Pimelodidae	Pimelodus	Pimelodus tetramerus	Para	Santarem	Tapajos	rio Tapajos; on the east margin of the main channel of the rio Tapajos; 20 km west of Santarem	2014-11-28	River margin	30.7	7.06	7.4	15.27	3.16	1.2	Bogota-Gregory; Mandrekar & Silva
Siluriformes	Pimelodidae	Pimelodus	Pimelodus tetramerus	Para	Santarem	Tapajos	rio Tapajos; on the east margin of the main channel of the rio Tapajos; 20 km west of Santarem	2014-11-28	River margin	30.7	7.06	7.4	15.27	3.16	1.2	Bogota-Gregory; Mandrekar & Silva
Siluriformes	Pimelodidae	Pimelodus	Pimelodus tetramerus	Para	Santarem	Tapajos	rio Tapajos; on the east margin of the main channel of the rio Tapajos; 20 km west of Santarem	2014-11-28	River margin	30.7	7.06	7.4	15.27	3.16	1.2	Bogota-Gregory; Mandrekar & Silva
Siluriformes	Pimelodidae	Pimelodus	Pimelodus tetramerus	Para	Santarem	Tapajos	rio Tapajos; on the east margin of the main channel of the rio Tapajos; 20 km west of Santarem	2014-11-28	River margin	30.7	7.06	7.4	15.27	3.16	1.2	Bogota-Gregory; Mandrekar & Silva
Siluriformes	Pimelodidae	Pimelodus	Pimelodus tetramerus	Para	Santarem	Tapajos	rio Tapajos; on the east margin of the main channel of the rio Tapajos; 20 km west of Santarem	2014-11-28	River margin	30.7	7.06	7.4	15.27	3.16	1.2	Bogota-Gregory; Mandrekar & Silva
Siluriformes	Doradidae	Hassar	Hassar orestis	Para	Santarem	Tapajos	rio Tapajos; on the east margin of the main channel of the rio Tapajos; 20 km west of Santarem	2014-11-28	River margin	30.7	7.06	7.4	15.27	3.16	1.2	Bogota-Gregory; Mandrekar & Silva
Siluriformes	Doradidae	Hassar	Hassar orestis	Para	Santarem	Tapajos	rio Tapajos; on the east margin of the main channel of the rio Tapajos; 20 km west of Santarem	2014-11-28	River margin	30.7	7.06	7.4	15.27	3.16	1.2	Bogota-Gregory; Mandrekar & Silva
Siluriformes	Doradidae	Hassar	Hassar orestis	Para	Santarem	Tapajos	rio Tapajos; on the east margin of the main channel of the rio Tapajos; 20 km west of Santarem	2014-11-28	River margin	30.7	7.06	7.4	15.27	3.16	1.2	Bogota-Gregory; Mandrekar & Silva
Siluriformes	Doradidae	Hassar	Hassar orestis	Para	Santarem	Tapajos	rio Tapajos; on the east margin of the main channel of the rio Tapajos; 20 km west of Santarem	2014-11-28	River margin	30.7	7.06	7.4	15.27	3.16	1.2	Bogota-Gregory; Mandrekar & Silva
Siluriformes	Doradidae	Hassar	Hassar orestis	Para	Santarem	Tapajos	rio Tapajos; on the east margin of the main channel of the rio Tapajos; 20 km west of Santarem	2014-11-28	River margin	30.7	7.06	7.4	15.27	3.16	1.2	Bogota-Gregory; Mandrekar & Silva
Siluriformes	Doradidae	Hassar	Hassar orestis	Para	Santarem	Tapajos	rio Tapajos; on the east margin of the main channel of the rio Tapajos; 20 km west of Santarem	2014-11-28	River margin	30.7	7.06	7.4	15.27	3.16	1.2	Bogota-Gregory; Mandrekar & Silva
Siluriformes	Doradidae	Hassar	Hassar orestis	Para	Santarem	Tapajos	rio Tapajos; on the east margin of the main channel of the rio Tapajos; 20 km west of Santarem	2014-11-28	River margin	30.7	7.06	7.4	15.27	3.16	1.2	Bogota-Gregory; Mandrekar & Silva
Siluriformes	Doradidae	Hassar	Hassar orestis	Para	Santarem	Tapajos	rio Tapajos; on the east margin of the main channel of the rio Tapajos; 20 km west of Santarem	2014-11-28	River margin	30.7	7.06	7.4	15.27	3.16	1.2	Bogota-Gregory; Mandrekar & Silva
Siluriformes	Doradidae	Hassar	Hassar orestis	Para	Santarem	Tapajos	rio Tapajos; on the east margin of the main channel of the rio Tapajos; 20 km west of Santarem	2014-11-28	River margin	30.7	7.06	7.4	15.27	3.16	1.2	Bogota-Gregory; Mandrekar & Silva
Siluriformes	Doradidae	Hassar	Hassar orestis	Para	Santarem	Tapajos	rio Tapajos; on the east margin of the main channel of the rio Tapajos; 20 km west of Santarem	2014-11-28	River margin	30.7	7.06	7.4	15.27	3.16	1.2	Bogota-Gregory; Mandrekar & Silva
Siluriformes	Pimelodidae	Pimelodus	Pimelodus tetramerus	Para	Santarem	Tapajos	rio Tapajos; on the east margin of the main channel of the rio Tapajos; 2 km northwest of Alter do Chao	2015-02-14	River margin	29.1	6.62	5.3	15.63	7.96	1.1	Bogota-Gregory & Figueira
Siluriformes	Pimelodidae	Pimelodus	Pimelodus tetramerus	Para	Santarem	Tapajos	rio Tapajos; on the east margin of the main channel of the rio Tapajos; 2 km northwest of Alter do Chao	2015-02-14	River margin	29.1	6.62	5.3	15.63	7.96	1.1	Bogota-Gregory & Figueira
Siluriformes	Pimelodidae	Pimelodus	Pimelodus tetramerus	Para	Santarem	Tapajos	rio Tapajos; on the east margin of the main channel of the rio Tapajos; 2 km northwest of Alter do Chao	2015-02-14	River margin	29.1	6.62	5.3	15.63	7.96	1.1	Bogota-Gregory & Figueira
Siluriformes	Pimelodidae	Pimelodus	Pimelodus tetramerus	Para	Santarem	Tapajos	rio Tapajos; on the east margin of the main channel of the rio Tapajos; 2 km northwest of Alter do Chao	2015-02-14	River margin	29.1	6.62	5.3	15.63	7.96	1.1	Bogota-Gregory & Figueira
Characiformes	Curimatidae	Cyphocharax	Cyphocharax leucostictus	Para	Santarem	Tapajos	rio Tapajos; on the east margin of the main channel of the rio Tapajos; 2 km northwest of Alter do Chao	2014-11-29	River margin	30.2	6.45	10.9	14.74	2.49	1.2	Bogota-Gregory; Mandrekar & Silva
Characiformes	Curimatidae	Cyphocharax	Cyphocharax leucostictus	Para	Santarem	Tapajos	rio Tapajos; on the east margin of the main channel of the rio Tapajos; 2 km northwest of Alter do Chao	2014-11-29	River margin	30.2	6.45	10.9	14.74	2.49	1.2	Bogota-Gregory; Mandrekar & Silva
Characiformes	Curimatidae	Cyphocharax	Cyphocharax leucostictus	Para	Santarem	Tapajos	rio Tapajos; on the east margin of the main channel of the rio Tapajos; 2 km northwest of Alter do Chao	2014-11-29	River margin	30.2	6.45	10.9	14.74	2.49	1.2	Bogota-Gregory; Mandrekar & Silva
Characiformes	Curimatidae	Cyphocharax	Cyphocharax leucostictus	Para	Santarem	Tapajos	rio Tapajos; on the east margin of the main channel of the rio Tapajos; 2 km northwest of Alter do Chao	2014-11-29	River margin	30.2	6.45	10.9	14.74	2.49	1.2	Bogota-Gregory; Mandrekar & Silva
Characiformes	Curimatidae	Cyphocharax	Cyphocharax leucostictus	Para	Santarem	Tapajos	rio Tapajos; on the east margin of the main channel of the rio Tapajos; 2 km northwest of Alter do Chao	2014-11-29	River margin	30.2	6.45	10.9	14.74	2.49	1.2	Bogota-Gregory; Mandrekar & Silva
Characiformes	Chilodontidae	Caenotropus	Caenotropus labyrinthicus	Para	Santarem	Tapajos	rio Tapajos; on the east margin of the main channel of the rio Tapajos; 20 km west of Santarem	2014-11-28	River margin	30.7	7.06	7.4	15.27	3.16	1.2	Bogota-Gregory; Mandrekar & Silva
Characiformes	Chilodontidae	Caenotropus	Caenotropus labyrinthicus	Para	Santarem	Tapajos	rio Tapajos; on the east margin of the main channel of the rio Tapajos; 20 km west of Santarem	2014-11-28	River margin	30.7	7.06	7.4	15.27	3.16	1.2	Bogota-Gregory; Mandrekar & Silva
Characiformes	Iguanodectidae	Bryconops	Bryconops alburnoides	Para	Santarem	Tapajos	rio Tapajos; on the east margin of the main channel of the rio Tapajos; 2 km northwest of Alter do Chao	2015-02-14	River margin	29.1	6.62	5.3	15.63	7.96	1.1	Bogota-Gregory & Figueira
Characiformes	Iguanodectidae	Bryconops	Bryconops cf transitoria	Para	Santarem	Tapajos	rio Tapajos; on the east margin of the main channel of the rio Tapajos; 2 km northwest of Alter do Chao	2015-02-14	River margin	29.1	6.62	5.3	15.63	7.96	1.1	Bogota-Gregory & Figueira
Characiformes	Iguanodectidae	Bryconops	Bryconops cf transitoria	Para	Santarem	Tapajos	rio Tapajos; on the east margin of the main channel of the rio Tapajos; 2 km northwest of Alter do Chao	2015-02-14	River margin	29.1	6.62	5.3	15.63	7.96	1.1	Bogota-Gregory & Figueira
Characiformes	Iguanodectidae	Bryconops	Bryconops cf transitoria	Para	Santarem	Tapajos	rio Tapajos; on the east margin of the main channel of the rio Tapajos; 2 km northwest of Alter do Chao	2015-02-14	River margin	29.1	6.62	5.3	15.63	7.96	1.1	Bogota-Gregory & Figueira
Cichliformes	Cichlidae	Cichla	Cichla pinima	Para	Santarem	Tapajos	rio Tapajos; on the east margin of the main channel of the rio Tapajos; 2 km northwest of Alter do Chao	2015-02-14	River margin	29.1	6.62	5.3	15.63	7.96	1.1	Bogota-Gregory & Figueira
Cichliformes	Cichlidae	Cichla	Cichla pinima	Para	Santarem	Tapajos	rio Tapajos; on the east margin of the main channel of the rio Tapajos; 2 km northwest of Alter do Chao	2015-02-14	River margin	29.1	6.62	5.3	15.63	7.96	1.1	Bogota-Gregory & Figueira
Siluriformes	Auchenipteridae	Auchenipterichthys	Auchenipterichthys longimanus	Para	Santarem	Tapajos	rio Tapajos; on the east margin of the main channel of the rio Tapajos; 2 km northwest of Alter do Chao	2015-02-14	River margin	29.1	6.62	5.3	15.63	7.96	1.1	Bogota-Gregory & Figueira
Siluriformes	Auchenipteridae	Auchenipterichthys	Auchenipterichthys longimanus	Para	Santarem	Tapajos	rio Tapajos; on the east margin of the main channel of the rio Tapajos; 2 km northwest of Alter do Chao	2015-02-14	River margin	29.1	6.62	5.3	15.63	7.96	1.1	Bogota-Gregory & Figueira
Clupeiformes	Engraulidae	Anchovia	Anchovia surinamensis	Para	Santarem	Tapajos	rio Tapajos; on the east margin of the main channel of the rio Tapajos; 20 km west of Santarem	2014-11-28	River margin	30.7	7.06	7.4	15.27	3.16	1.2	Bogota-Gregory; Mandrekar & Silva
Clupeiformes	Engraulidae	Anchovia	Anchovia surinamensis	Para	Santarem	Tapajos	rio Tapajos; on the east margin of the main channel of the rio Tapajos; 20 km west of Santarem	2014-11-28	River margin	30.7	7.06	7.4	15.27	3.16	1.2	Bogota-Gregory; Mandrekar & Silva
Clupeiformes	Engraulidae	Anchovia	Anchovia surinamensis	Para	Santarem	Tapajos	rio Tapajos; on the east margin of the main channel of the rio Tapajos; 20 km west of Santarem	2014-11-28	River margin	30.7	7.06	7.4	15.27	3.16	1.2	Bogota-Gregory; Mandrekar & Silva
Clupeiformes	Engraulidae	Anchovia	Anchovia surinamensis	Para	Santarem	Tapajos	rio Tapajos; on the east margin of the main channel of the rio Tapajos; 20 km west of Santarem	2014-11-28	River margin	30.7	7.06	7.4	15.27	3.16	1.2	Bogota-Gregory; Mandrekar & Silva
Clupeiformes	Engraulidae	Anchovia	Anchovia surinamensis	Para	Santarem	Tapajos	rio Tapajos; on the east margin of the main channel of the rio Tapajos; 20 km west of Santarem	2014-11-28	River margin	30.7	7.06	7.4	15.27	3.16	1.2	Bogota-Gregory; Mandrekar & Silva
Cichliformes	Cichlidae	Geophagus	Geophagus altifrons	Para	Santarem	Tapajos	rio Tapajos; on the east margin of the main channel of the rio Tapajos; 20 km west of Santarem	2014-11-28	River margin	30.7	7.06	7.4	15.27	3.16	1.2	Bogota-Gregory; Mandrekar & Silva
Cichliformes	Cichlidae	Geophagus	Geophagus altifrons	Para	Santarem	Tapajos	rio Tapajos; on the east margin of the main channel of the rio Tapajos; 20 km west of Santarem	2014-11-28	River margin	30.7	7.06	7.4	15.27	3.16	1.2	Bogota-Gregory; Mandrekar & Silva
Siluriformes	Loricariidae	Peckoltia	Peckoltia vittata	Para	Santarem	Tapajos	rio Tapajos; on the east margin of the main channel of the rio Tapajos; 2 km northwest of Alter do Chao	2015-02-14	River margin	29.1	6.62	5.3	15.63	7.96	1.1	Bogota-Gregory & Figueira
Siluriformes	Loricariidae	Peckoltia	Peckoltia vittata	Para	Santarem	Tapajos	rio Tapajos; on the east margin of the main channel of the rio Tapajos; 2 km northwest of Alter do Chao	2015-02-14	River margin	29.1	6.62	5.3	15.63	7.96	1.1	Bogota-Gregory & Figueira
Characiformes	Serrasalmidae	Metynnis	Metynnis hypsauchen	Para	Santarem	Tapajos	rio Tapajos; on the east margin of the main channel of the rio Tapajos; 2 km northwest of Alter do Chao	2015-02-14	River margin	29.1	6.62	5.3	15.63	7.96	1.1	Bogota-Gregory & Figueira
Cichliformes	Cichlidae	Crenicichla	Crenicichla macrophthalma	Para	Santarem	Tapajos	rio Tapajos; on the east margin of the main channel of the rio Tapajos; 2 km northwest of Alter do Chao	2015-02-14	River margin	29.1	6.62	5.3	15.63	7.96	1.1	Bogota-Gregory & Figueira
Cichliformes	Cichlidae	Geophagus	Geophagus altifrons	Para	Santarem	Tapajos	rio Tapajos; on the east margin of the main channel of the rio Tapajos; 2 km northwest of Alter do Chao	2015-02-14	River margin	29.1	6.62	5.3	15.63	7.96	1.1	Bogota-Gregory & Figueira
Cichliformes	Cichlidae	Geophagus	Geophagus altifrons	Para	Santarem	Tapajos	rio Tapajos; on the east margin of the main channel of the rio Tapajos; 2 km northwest of Alter do Chao	2015-02-14	River margin	29.1	6.62	5.3	15.63	7.96	1.1	Bogota-Gregory & Figueira
Characiformes	Serrasalmidae	Serrasalmus	Serrasalmus maculatus	Para	Santarem	Tapajos	rio Tapajos; on the east margin of the main channel of the rio Tapajos; 2 km northwest of Alter do Chao	2015-02-14	River margin	29.1	6.62	5.3	15.63	7.96	1.1	Bogota-Gregory & Figueira
Characiformes	Curimatidae	Cyphocharax	Cyphocharax leucostictus	Para	Santarem	Tapajos	rio Tapajos; on the east margin of the main channel of the rio Tapajos; 2 km northwest of Alter do Chao	2015-02-14	River margin	29.1	6.62	5.3	15.63	7.96	1.1	Bogota-Gregory & Figueira
Characiformes	Curimatidae	Cyphocharax	Cyphocharax leucostictus	Para	Santarem	Tapajos	rio Tapajos; on the east margin of the main channel of the rio Tapajos; 2 km northwest of Alter do Chao	2015-02-14	River margin	29.1	6.62	5.3	15.63	7.96	1.1	Bogota-Gregory & Figueira
Characiformes	Curimatidae	Cyphocharax	Cyphocharax leucostictus	Para	Santarem	Tapajos	rio Tapajos; on the east margin of the main channel of the rio Tapajos; 2 km northwest of Alter do Chao	2015-02-14	River margin	29.1	6.62	5.3	15.63	7.96	1.1	Bogota-Gregory & Figueira
Characiformes	Curimatidae	Cyphocharax	Cyphocharax leucostictus	Para	Santarem	Tapajos	rio Tapajos; on the east margin of the main channel of the rio Tapajos; 2 km northwest of Alter do Chao	2015-02-14	River margin	29.1	6.62	5.3	15.63	7.96	1.1	Bogota-Gregory & Figueira
Characiformes	Curimatidae	Cyphocharax	Cyphocharax leucostictus	Para	Santarem	Tapajos	rio Tapajos; on the east margin of the main channel of the rio Tapajos; 2 km northwest of Alter do Chao	2015-02-14	River margin	29.1	6.62	5.3	15.63	7.96	1.1	Bogota-Gregory & Figueira
Characiformes	Curimatidae	Cyphocharax	Cyphocharax leucostictus	Para	Santarem	Tapajos	rio Tapajos; on the east margin of the main channel of the rio Tapajos; 2 km northwest of Alter do Chao	2015-02-14	River margin	29.1	6.62	5.3	15.63	7.96	1.1	Bogota-Gregory & Figueira
Characiformes	Curimatidae	Cyphocharax	Cyphocharax leucostictus	Para	Santarem	Tapajos	rio Tapajos; on the east margin of the main channel of the rio Tapajos; 2 km northwest of Alter do Chao	2015-02-14	River margin	29.1	6.62	5.3	15.63	7.96	1.1	Bogota-Gregory & Figueira
Characiformes	Curimatidae	Cyphocharax	Cyphocharax leucostictus	Para	Santarem	Tapajos	rio Tapajos; on the east margin of the main channel of the rio Tapajos; 2 km northwest of Alter do Chao	2015-02-14	River margin	29.1	6.62	5.3	15.63	7.96	1.1	Bogota-Gregory & Figueira
Characiformes	Curimatidae	Cyphocharax	Cyphocharax leucostictus	Para	Santarem	Tapajos	rio Tapajos; on the east margin of the main channel of the rio Tapajos; 2 km northwest of Alter do Chao	2015-02-14	River margin	29.1	6.62	5.3	15.63	7.96	1.1	Bogota-Gregory & Figueira
Characiformes	Curimatidae	Cyphocharax	Cyphocharax leucostictus	Para	Santarem	Tapajos	rio Tapajos; on the east margin of the main channel of the rio Tapajos; 2 km northwest of Alter do Chao	2015-02-14	River margin	29.1	6.62	5.3	15.63	7.96	1.1	Bogota-Gregory & Figueira
Characiformes	Curimatidae	Cyphocharax	Cyphocharax leucostictus	Para	Santarem	Tapajos	rio Tapajos; on the east margin of the main channel of the rio Tapajos; 2 km northwest of Alter do Chao	2015-02-14	River margin	29.1	6.62	5.3	15.63	7.96	1.1	Bogota-Gregory & Figueira
Characiformes	Characidae	Moenkhausia	Moenkhausia cf jamesi	Para	Santarem	Tapajos	rio Tapajos; on the east margin of the main channel of the rio Tapajos; 2 km northwest of Alter do Chao	2015-02-14	River margin	29.1	6.62	5.3	15.63	7.96	1.1	Bogota-Gregory & Figueira
Characiformes	Characidae	Tetragonopterus	Tetragonopterus chalceus	Para	Santarem	Tapajos	rio Tapajos; on the east margin of the main channel of the rio Tapajos; 2 km northwest of Alter do Chao	2015-02-14	River margin	29.1	6.62	5.3	15.63	7.96	1.1	Bogota-Gregory & Figueira
Characiformes	Characidae	Moenkhausia	Moenkhausia lata	Para	Santarem	Tapajos	rio Tapajos; on the east margin of the main channel of the rio Tapajos; 20 km west of Santarem	2014-11-28	River margin	30.7	7.06	7.4	15.27	3.16	1.2	Bogota-Gregory; Mandrekar & Silva
Characiformes	Characidae	Moenkhausia	Moenkhausia lata	Para	Santarem	Tapajos	rio Tapajos; on the east margin of the main channel of the rio Tapajos; 20 km west of Santarem	2014-11-28	River margin	30.7	7.06	7.4	15.27	3.16	1.2	Bogota-Gregory; Mandrekar & Silva
Characiformes	Characidae	Moenkhausia	Moenkhausia lata	Para	Santarem	Tapajos	rio Tapajos; on the east margin of the main channel of the rio Tapajos; 20 km west of Santarem	2014-11-28	River margin	30.7	7.06	7.4	15.27	3.16	1.2	Bogota-Gregory; Mandrekar & Silva
Characiformes	Characidae	Moenkhausia	Moenkhausia lata	Para	Santarem	Tapajos	rio Tapajos; on the east margin of the main channel of the rio Tapajos; 20 km west of Santarem	2014-11-28	River margin	30.7	7.06	7.4	15.27	3.16	1.2	Bogota-Gregory; Mandrekar & Silva
Characiformes	Characidae	Moenkhausia	Moenkhausia lata	Para	Santarem	Tapajos	rio Tapajos; on the east margin of the main channel of the rio Tapajos; 20 km west of Santarem	2014-11-28	River margin	30.7	7.06	7.4	15.27	3.16	1.2	Bogota-Gregory; Mandrekar & Silva
Characiformes	Characidae	Moenkhausia	Moenkhausia lata	Para	Santarem	Tapajos	rio Tapajos; on the east margin of the main channel of the rio Tapajos; 20 km west of Santarem	2014-11-28	River margin	30.7	7.06	7.4	15.27	3.16	1.2	Bogota-Gregory; Mandrekar & Silva
Characiformes	Characidae	Moenkhausia	Moenkhausia lata	Para	Santarem	Tapajos	rio Tapajos; on the east margin of the main channel of the rio Tapajos; 20 km west of Santarem	2014-11-28	River margin	30.7	7.06	7.4	15.27	3.16	1.2	Bogota-Gregory; Mandrekar & Silva
Characiformes	Characidae	Tetragonopterus	Tetragonopterus chalceus	Para	Santarem	Tapajos	rio Tapajos; on the east margin of the main channel of the rio Tapajos; 2 km northwest of Alter do Chao	2015-02-14	River margin	29.1	6.62	5.3	15.63	7.96	1.1	Bogota-Gregory & Figueira
Characiformes	Hemiodontidae	Hemiodus	Hemiodus unimaculatus	Para	Santarem	Arapiuns	rio Arapiuns 50 m of and parallel to Lago do Padre; east margin of the rio Arapiuns; approximately 4 km southwest of Villa Franca community	2014-12-01	River margin	30.8	5.83	10.3	7.54	0.75	1.5	Bogota-Gregory; Mandrekar & Silva
Siluriformes	Heptapteridae	Pimelodella	Pimelodella cf cristata	Para	Santarem	Arapiuns	rio Arapiuns 50 m of and parallel to Lago do Padre; east margin of the rio Arapiuns; approximately 4 km southwest of Villa Franca community	2014-12-01	River margin	30.8	5.83	10.3	7.54	0.75	1.5	Bogota-Gregory; Mandrekar & Silva
Characiformes	Serrasalmidae	Metynnis	Metynnis hypsauchen	Para	Santarem	Arapiuns	rio Arapiuns 50 m of and parallel to Lago do Padre; east margin of the rio Arapiuns; approximately 4 km southwest of Villa Franca community	2014-12-01	River margin	30.8	5.83	10.3	7.54	0.75	1.5	Bogota-Gregory; Mandrekar & Silva
Clupeiformes	Engraulidae	Anchovia	Anchovia surinamensis	Para	Santarem	Arapiuns	rio Arapiuns 50 m of and parallel to Lago do Padre; east margin of the rio Arapiuns; approximately 4 km southwest of Villa Franca community	2014-12-01	River margin	30.8	5.83	10.3	7.54	0.75	1.5	Bogota-Gregory; Mandrekar & Silva
Characiformes	Serrasalmidae	Serrasalmus	Serrasalmus gouldingi	Para	Santarem	Arapiuns	rio Arapiuns 50 m of and parallel to Lago do Padre; east margin of the rio Arapiuns; approximately 4 km southwest of Villa Franca community	2014-12-01	River margin	30.8	5.83	10.3	7.54	0.75	1.5	Bogota-Gregory; Mandrekar & Silva
Siluriformes	Doradidae	Hassar	Hassar orestis	Para	Santarem	Arapiuns	rio Arapiuns 50 m of and parallel to Lago do Padre; east margin of the rio Arapiuns; approximately 4 km southwest of Villa Franca community	2014-12-01	River margin	30.8	5.83	10.3	7.54	0.75	1.5	Bogota-Gregory; Mandrekar & Silva
Characiformes	Characidae	Roeboides	Roeboides affinis	Para	Santarem	Arapiuns	rio Arapiuns 50 m of and parallel to Lago do Padre; east margin of the rio Arapiuns; approximately 4 km southwest of Villa Franca community	2014-12-01	River margin	30.8	5.83	10.3	7.54	0.75	1.5	Bogota-Gregory; Mandrekar & Silva
Characiformes	Characidae	Roeboides	Roeboides affinis	Para	Santarem	Arapiuns	rio Arapiuns 50 m of and parallel to Lago do Padre; east margin of the rio Arapiuns; approximately 4 km southwest of Villa Franca community	2014-12-01	River margin	30.8	5.83	10.3	7.54	0.75	1.5	Bogota-Gregory; Mandrekar & Silva
Siluriformes	Pimelodidae	Pimelodus	Pimelodus tetramerus	Para	Santarem	Arapiuns	rio Arapiuns 50 m of and parallel to Lago do Padre; east margin of the rio Arapiuns; approximately 4 km southwest of Villa Franca community	2014-12-01	River margin	30.8	5.83	10.3	7.54	0.75	1.5	Bogota-Gregory; Mandrekar & Silva
Siluriformes	Pimelodidae	Pimelodus	Pimelodus tetramerus	Para	Santarem	Arapiuns	rio Arapiuns 50 m of and parallel to Lago do Padre; east margin of the rio Arapiuns; approximately 4 km southwest of Villa Franca community	2014-12-01	River margin	30.8	5.83	10.3	7.54	0.75	1.5	Bogota-Gregory; Mandrekar & Silva
Siluriformes	Heptapteridae	Pimelodella	Pimelodella cf cristata	Para	Santarem	Arapiuns	rio Arapiuns 50 m of and parallel to Lago do Padre; east margin of the rio Arapiuns; approximately 4 km southwest of Villa Franca community	2014-12-01	River margin	30.8	5.83	10.3	7.54	0.75	1.5	Bogota-Gregory; Mandrekar & Silva
Clupeiformes	Engraulidae	Anchovia	Anchovia surinamensis	Para	Santarem	Arapiuns	rio Arapiuns; 1.5 km west of Santa Sofia community	2014-11-30	River margin	32.5	5.8	9.7	11.2	2.4	1.4	Bogota-Gregory; Mandrekar & Silva
Clupeiformes	Engraulidae	Anchovia	Anchovia surinamensis	Para	Santarem	Arapiuns	rio Arapiuns; 1.5 km west of Santa Sofia community	2014-11-30	River margin	32.5	5.8	9.7	11.2	2.4	1.4	Bogota-Gregory; Mandrekar & Silva
Clupeiformes	Engraulidae	Anchovia	Anchovia surinamensis	Para	Santarem	Arapiuns	rio Arapiuns; 1.5 km west of Santa Sofia community	2014-11-30	River margin	32.5	5.8	9.7	11.2	2.4	1.4	Bogota-Gregory; Mandrekar & Silva
Clupeiformes	Engraulidae	Anchovia	Anchovia surinamensis	Para	Santarem	Arapiuns	rio Arapiuns; 1.5 km west of Santa Sofia community	2014-11-30	River margin	32.5	5.8	9.7	11.2	2.4	1.4	Bogota-Gregory; Mandrekar & Silva
Clupeiformes	Engraulidae	Anchovia	Anchovia surinamensis	Para	Santarem	Arapiuns	rio Arapiuns; 1.5 km west of Santa Sofia community	2014-11-30	River margin	32.5	5.8	9.7	11.2	2.4	1.4	Bogota-Gregory; Mandrekar & Silva
Clupeiformes	Engraulidae	Anchovia	Anchovia surinamensis	Para	Santarem	Arapiuns	rio Arapiuns; 1.5 km west of Santa Sofia community	2015-02-13	River margin	25	5.79	5	8.73	2.8	2.4	Bogota-Gregory & Figueira
Characiformes	Serrasalmidae	Metynnis	Metynnis hypsauchen	Para	Santarem	Arapiuns	rio Arapiuns; 1.5 km west of Santa Sofia community	2015-02-13	River margin	25	5.79	5	8.73	2.8	2.4	Bogota-Gregory & Figueira
Characiformes	Serrasalmidae	Metynnis	Metynnis hypsauchen	Para	Santarem	Arapiuns	rio Arapiuns; 1.5 km west of Santa Sofia community	2015-02-13	River margin	25	5.79	5	8.73	2.8	2.4	Bogota-Gregory & Figueira
Characiformes	Serrasalmidae	Metynnis	Metynnis hypsauchen	Para	Santarem	Arapiuns	rio Arapiuns; 1.5 km west of Santa Sofia community	2015-02-13	River margin	25	5.79	5	8.73	2.8	2.4	Bogota-Gregory & Figueira
Characiformes	Serrasalmidae	Metynnis	Metynnis hypsauchen	Para	Santarem	Arapiuns	rio Arapiuns; 1.5 km west of Santa Sofia community	2015-02-13	River margin	25	5.79	5	8.73	2.8	2.4	Bogota-Gregory & Figueira
Siluriformes	Auchenipteridae	Ageneiosus	Ageneiosus sp	Para	Santarem	Arapiuns	rio Arapiuns; 1.5 km west of Santa Sofia community	2015-02-13	River margin	25	5.79	5	8.73	2.8	2.4	Bogota-Gregory & Figueira
Cichliformes	Cichlidae	Geophagus	Geophagus altifrons	Para	Santarem	Arapiuns	rio Arapiuns; 1.5 km west of Santa Sofia community	2015-02-13	River margin	25	5.79	5	8.73	2.8	2.4	Bogota-Gregory & Figueira
Cichliformes	Cichlidae	Geophagus	Geophagus altifrons	Para	Santarem	Arapiuns	rio Arapiuns; 1.5 km west of Santa Sofia community	2015-02-13	River margin	25	5.79	5	8.73	2.8	2.4	Bogota-Gregory & Figueira
Cichliformes	Cichlidae	Geophagus	Geophagus altifrons	Para	Santarem	Arapiuns	rio Arapiuns; 1.5 km west of Santa Sofia community	2015-02-13	River margin	25	5.79	5	8.73	2.8	2.4	Bogota-Gregory & Figueira
Cichliformes	Cichlidae	Geophagus	Geophagus altifrons	Para	Santarem	Arapiuns	rio Arapiuns; 1.5 km west of Santa Sofia community	2015-02-13	River margin	25	5.79	5	8.73	2.8	2.4	Bogota-Gregory & Figueira
Cichliformes	Cichlidae	Geophagus	Geophagus altifrons	Para	Santarem	Arapiuns	rio Arapiuns; 1.5 km west of Santa Sofia community	2015-02-13	River margin	25	5.79	5	8.73	2.8	2.4	Bogota-Gregory & Figueira
Siluriformes	Auchenipteridae	Trachelyopterus	Trachelyopterus galeatus	Para	Santarem	Arapiuns	rio Arapiuns; 1.5 km west of Santa Sofia community	2015-02-13	River margin	25	5.79	5	8.73	2.8	2.4	Bogota-Gregory & Figueira
Siluriformes	Auchenipteridae	Trachelyopterus	Trachelyopterus galeatus	Para	Santarem	Arapiuns	rio Arapiuns; 1.5 km west of Santa Sofia community	2015-02-13	River margin	25	5.79	5	8.73	2.8	2.4	Bogota-Gregory & Figueira
Characiformes	Iguanodectidae	Bryconops	Bryconops alburnoides	Para	Santarem	Arapiuns	rio Arapiuns 50 m of and parallel to Lago do Padre; east margin of the rio Arapiuns; approximately 4 km southwest of Villa Franca community	2014-12-01	River margin	30.8	5.83	10.3	7.54	0.75	1.5	Bogota-Gregory; Mandrekar & Silva
Characiformes	Iguanodectidae	Bryconops	Bryconops alburnoides	Para	Santarem	Arapiuns	rio Arapiuns 50 m of and parallel to Lago do Padre; east margin of the rio Arapiuns; approximately 4 km southwest of Villa Franca community	2014-12-01	River margin	30.8	5.83	10.3	7.54	0.75	1.5	Bogota-Gregory; Mandrekar & Silva
Characiformes	Iguanodectidae	Bryconops	Bryconops alburnoides	Para	Santarem	Arapiuns	rio Arapiuns 50 m of and parallel to Lago do Padre; east margin of the rio Arapiuns; approximately 4 km southwest of Villa Franca community	2014-12-01	River margin	30.8	5.83	10.3	7.54	0.75	1.5	Bogota-Gregory; Mandrekar & Silva
Characiformes	Iguanodectidae	Bryconops	Bryconops alburnoides	Para	Santarem	Arapiuns	rio Arapiuns 50 m of and parallel to Lago do Padre; east margin of the rio Arapiuns; approximately 4 km southwest of Villa Franca community	2014-12-01	River margin	30.8	5.83	10.3	7.54	0.75	1.5	Bogota-Gregory; Mandrekar & Silva
Clupeiformes	Engraulidae	Lycengraulis	Lycengraulis batesii	Para	Santarem	Arapiuns	rio Arapiuns 50 m of and parallel to Lago do Padre; east margin of the rio Arapiuns; approximately 4 km southwest of Villa Franca community	2014-12-01	River margin	30.8	5.83	10.3	7.54	0.75	1.5	Bogota-Gregory; Mandrekar & Silva
Characiformes	Triportheidae	Agoniates	Agoniates halecinus	Para	Santarem	Arapiuns	rio Arapiuns 50 m of and parallel to Lago do Padre; east margin of the rio Arapiuns; approximately 4 km southwest of Villa Franca community	2014-12-01	River margin	30.8	5.83	10.3	7.54	0.75	1.5	Bogota-Gregory; Mandrekar & Silva
Characiformes	Triportheidae	Agoniates	Agoniates halecinus	Para	Santarem	Arapiuns	rio Arapiuns 50 m of and parallel to Lago do Padre; east margin of the rio Arapiuns; approximately 4 km southwest of Villa Franca community	2014-12-01	River margin	30.8	5.83	10.3	7.54	0.75	1.5	Bogota-Gregory; Mandrekar & Silva
Characiformes	Acestrorhynchidae	Acestrorhynchus	Acestrorhynchus microlepis	Para	Santarem	Arapiuns	rio Arapiuns 50 m of and parallel to Lago do Padre; east margin of the rio Arapiuns; approximately 4 km southwest of Villa Franca community	2014-12-01	River margin	30.8	5.83	10.3	7.54	0.75	1.5	Bogota-Gregory; Mandrekar & Silva
Characiformes	Acestrorhynchidae	Acestrorhynchus	Acestrorhynchus microlepis	Para	Santarem	Arapiuns	rio Arapiuns 50 m of and parallel to Lago do Padre; east margin of the rio Arapiuns; approximately 4 km southwest of Villa Franca community	2014-12-01	River margin	30.8	5.83	10.3	7.54	0.75	1.5	Bogota-Gregory; Mandrekar & Silva
Characiformes	Acestrorhynchidae	Acestrorhynchus	Acestrorhynchus microlepis	Para	Santarem	Arapiuns	rio Arapiuns 50 m of and parallel to Lago do Padre; east margin of the rio Arapiuns; approximately 4 km southwest of Villa Franca community	2014-12-01	River margin	30.8	5.83	10.3	7.54	0.75	1.5	Bogota-Gregory; Mandrekar & Silva
Characiformes	Acestrorhynchidae	Acestrorhynchus	Acestrorhynchus microlepis	Para	Santarem	Arapiuns	rio Arapiuns 50 m of and parallel to Lago do Padre; east margin of the rio Arapiuns; approximately 4 km southwest of Villa Franca community	2014-12-01	River margin	30.8	5.83	10.3	7.54	0.75	1.5	Bogota-Gregory; Mandrekar & Silva
Characiformes	Acestrorhynchidae	Acestrorhynchus	Acestrorhynchus microlepis	Para	Santarem	Arapiuns	rio Arapiuns 50 m of and parallel to Lago do Padre; east margin of the rio Arapiuns; approximately 4 km southwest of Villa Franca community	2014-12-01	River margin	30.8	5.83	10.3	7.54	0.75	1.5	Bogota-Gregory; Mandrekar & Silva
Characiformes	Acestrorhynchidae	Acestrorhynchus	Acestrorhynchus microlepis	Para	Santarem	Arapiuns	rio Arapiuns 50 m of and parallel to Lago do Padre; east margin of the rio Arapiuns; approximately 4 km southwest of Villa Franca community	2014-12-01	River margin	30.8	5.83	10.3	7.54	0.75	1.5	Bogota-Gregory; Mandrekar & Silva
Characiformes	Acestrorhynchidae	Acestrorhynchus	Acestrorhynchus microlepis	Para	Santarem	Arapiuns	rio Arapiuns 50 m of and parallel to Lago do Padre; east margin of the rio Arapiuns; approximately 4 km southwest of Villa Franca community	2014-12-01	River margin	30.8	5.83	10.3	7.54	0.75	1.5	Bogota-Gregory; Mandrekar & Silva
Characiformes	Acestrorhynchidae	Acestrorhynchus	Acestrorhynchus microlepis	Para	Santarem	Arapiuns	rio Arapiuns 50 m of and parallel to Lago do Padre; east margin of the rio Arapiuns; approximately 4 km southwest of Villa Franca community	2014-12-01	River margin	30.8	5.83	10.3	7.54	0.75	1.5	Bogota-Gregory; Mandrekar & Silva
Characiformes	Acestrorhynchidae	Acestrorhynchus	Acestrorhynchus microlepis	Para	Santarem	Arapiuns	rio Arapiuns 50 m of and parallel to Lago do Padre; east margin of the rio Arapiuns; approximately 4 km southwest of Villa Franca community	2014-12-01	River margin	30.8	5.83	10.3	7.54	0.75	1.5	Bogota-Gregory; Mandrekar & Silva
Characiformes	Acestrorhynchidae	Acestrorhynchus	Acestrorhynchus microlepis	Para	Santarem	Arapiuns	rio Arapiuns 50 m of and parallel to Lago do Padre; east margin of the rio Arapiuns; approximately 4 km southwest of Villa Franca community	2014-12-01	River margin	30.8	5.83	10.3	7.54	0.75	1.5	Bogota-Gregory; Mandrekar & Silva
Characiformes	Acestrorhynchidae	Acestrorhynchus	Acestrorhynchus microlepis	Para	Santarem	Arapiuns	rio Arapiuns 50 m of and parallel to Lago do Padre; east margin of the rio Arapiuns; approximately 4 km southwest of Villa Franca community	2014-12-01	River margin	30.8	5.83	10.3	7.54	0.75	1.5	Bogota-Gregory; Mandrekar & Silva
Characiformes	Acestrorhynchidae	Acestrorhynchus	Acestrorhynchus microlepis	Para	Santarem	Arapiuns	rio Arapiuns 50 m of and parallel to Lago do Padre; east margin of the rio Arapiuns; approximately 4 km southwest of Villa Franca community	2014-12-01	River margin	30.8	5.83	10.3	7.54	0.75	1.5	Bogota-Gregory; Mandrekar & Silva
Characiformes	Acestrorhynchidae	Acestrorhynchus	Acestrorhynchus falcirostris	Para	Santarem	Arapiuns	rio Arapiuns 50 m of and parallel to Lago do Padre; east margin of the rio Arapiuns; approximately 4 km southwest of Villa Franca community	2014-12-01	River margin	30.8	5.83	10.3	7.54	0.75	1.5	Bogota-Gregory; Mandrekar & Silva
Characiformes	Acestrorhynchidae	Acestrorhynchus	Acestrorhynchus microlepis	Para	Santarem	Arapiuns	rio Arapiuns 50 m of and parallel to Lago do Padre; east margin of the rio Arapiuns; approximately 4 km southwest of Villa Franca community	2014-12-01	River margin	30.8	5.83	10.3	7.54	0.75	1.5	Bogota-Gregory; Mandrekar & Silva
Characiformes	Acestrorhynchidae	Acestrorhynchus	Acestrorhynchus microlepis	Para	Santarem	Arapiuns	rio Arapiuns 50 m of and parallel to Lago do Padre; east margin of the rio Arapiuns; approximately 4 km southwest of Villa Franca community	2014-12-01	River margin	30.8	5.83	10.3	7.54	0.75	1.5	Bogota-Gregory; Mandrekar & Silva
Characiformes	Acestrorhynchidae	Acestrorhynchus	Acestrorhynchus microlepis	Para	Santarem	Arapiuns	rio Arapiuns 50 m of and parallel to Lago do Padre; east margin of the rio Arapiuns; approximately 4 km southwest of Villa Franca community	2014-12-01	River margin	30.8	5.83	10.3	7.54	0.75	1.5	Bogota-Gregory; Mandrekar & Silva
Characiformes	Acestrorhynchidae	Acestrorhynchus	Acestrorhynchus microlepis	Para	Santarem	Arapiuns	rio Arapiuns 50 m of and parallel to Lago do Padre; east margin of the rio Arapiuns; approximately 4 km southwest of Villa Franca community	2014-12-01	River margin	30.8	5.83	10.3	7.54	0.75	1.5	Bogota-Gregory; Mandrekar & Silva
Characiformes	Acestrorhynchidae	Acestrorhynchus	Acestrorhynchus microlepis	Para	Santarem	Arapiuns	rio Arapiuns 50 m of and parallel to Lago do Padre; east margin of the rio Arapiuns; approximately 4 km southwest of Villa Franca community	2014-12-01	River margin	30.8	5.83	10.3	7.54	0.75	1.5	Bogota-Gregory; Mandrekar & Silva
Characiformes	Acestrorhynchidae	Acestrorhynchus	Acestrorhynchus microlepis	Para	Santarem	Arapiuns	rio Arapiuns 50 m of and parallel to Lago do Padre; east margin of the rio Arapiuns; approximately 4 km southwest of Villa Franca community	2014-12-01	River margin	30.8	5.83	10.3	7.54	0.75	1.5	Bogota-Gregory; Mandrekar & Silva
Characiformes	Acestrorhynchidae	Acestrorhynchus	Acestrorhynchus microlepis	Para	Santarem	Arapiuns	rio Arapiuns 50 m of and parallel to Lago do Padre; east margin of the rio Arapiuns; approximately 4 km southwest of Villa Franca community	2014-12-01	River margin	30.8	5.83	10.3	7.54	0.75	1.5	Bogota-Gregory; Mandrekar & Silva
Characiformes	Acestrorhynchidae	Acestrorhynchus	Acestrorhynchus microlepis	Para	Santarem	Arapiuns	rio Arapiuns 50 m of and parallel to Lago do Padre; east margin of the rio Arapiuns; approximately 4 km southwest of Villa Franca community	2014-12-01	River margin	30.8	5.83	10.3	7.54	0.75	1.5	Bogota-Gregory; Mandrekar & Silva
Characiformes	Acestrorhynchidae	Acestrorhynchus	Acestrorhynchus microlepis	Para	Santarem	Arapiuns	rio Arapiuns 50 m of and parallel to Lago do Padre; east margin of the rio Arapiuns; approximately 4 km southwest of Villa Franca community	2014-12-01	River margin	30.8	5.83	10.3	7.54	0.75	1.5	Bogota-Gregory; Mandrekar & Silva
Characiformes	Acestrorhynchidae	Acestrorhynchus	Acestrorhynchus microlepis	Para	Santarem	Arapiuns	rio Arapiuns 50 m of and parallel to Lago do Padre; east margin of the rio Arapiuns; approximately 4 km southwest of Villa Franca community	2014-12-01	River margin	30.8	5.83	10.3	7.54	0.75	1.5	Bogota-Gregory; Mandrekar & Silva
Characiformes	Acestrorhynchidae	Acestrorhynchus	Acestrorhynchus microlepis	Para	Santarem	Arapiuns	rio Arapiuns 50 m of and parallel to Lago do Padre; east margin of the rio Arapiuns; approximately 4 km southwest of Villa Franca community	2014-12-01	River margin	30.8	5.83	10.3	7.54	0.75	1.5	Bogota-Gregory; Mandrekar & Silva
Characiformes	Anostomidae	Laemolyta	Laemolyta proxima	Para	Santarem	Tapajos	rio Tapajos; on the east margin of the main channel of the rio Tapajos; 20 km west of Santarem	2014-11-28	River margin	30.7	7.06	7.4	15.27	3.16	1.2	Bogota-Gregory; Mandrekar & Silva
Characiformes	Curimatidae	Curimatella	Curimatella meyeri	Para	Santarem	Arapiuns	rio Arapiuns 50 m of and parallel to Lago do Padre; east margin of the rio Arapiuns; approximately 4 km southwest of Villa Franca community	2014-12-01	River margin	30.8	5.83	10.3	7.54	0.75	1.5	Bogota-Gregory; Mandrekar & Silva
Characiformes	Curimatidae	Curimatella	Curimatella immaculata	Para	Santarem	Arapiuns	rio Arapiuns 50 m of and parallel to Lago do Padre; east margin of the rio Arapiuns; approximately 4 km southwest of Villa Franca community	2014-12-01	River margin	30.8	5.83	10.3	7.54	0.75	1.5	Bogota-Gregory; Mandrekar & Silva
Characiformes	Curimatidae	Curimatella	Curimatella immaculata	Para	Santarem	Arapiuns	rio Arapiuns 50 m of and parallel to Lago do Padre; east margin of the rio Arapiuns; approximately 4 km southwest of Villa Franca community	2014-12-01	River margin	30.8	5.83	10.3	7.54	0.75	1.5	Bogota-Gregory; Mandrekar & Silva
Characiformes	Curimatidae	Curimatella	Curimatella immaculata	Para	Santarem	Arapiuns	rio Arapiuns 50 m of and parallel to Lago do Padre; east margin of the rio Arapiuns; approximately 4 km southwest of Villa Franca community	2014-12-01	River margin	30.8	5.83	10.3	7.54	0.75	1.5	Bogota-Gregory; Mandrekar & Silva
Characiformes	Curimatidae	Curimatella	Curimatella immaculata	Para	Santarem	Arapiuns	rio Arapiuns 50 m of and parallel to Lago do Padre; east margin of the rio Arapiuns; approximately 4 km southwest of Villa Franca community	2014-12-01	River margin	30.8	5.83	10.3	7.54	0.75	1.5	Bogota-Gregory; Mandrekar & Silva
Characiformes	Curimatidae	Curimatella	Curimatella immaculata	Para	Santarem	Arapiuns	rio Arapiuns 50 m of and parallel to Lago do Padre; east margin of the rio Arapiuns; approximately 4 km southwest of Villa Franca community	2014-12-01	River margin	30.8	5.83	10.3	7.54	0.75	1.5	Bogota-Gregory; Mandrekar & Silva
Characiformes	Curimatidae	Curimatella	Curimatella immaculata	Para	Santarem	Arapiuns	rio Arapiuns 50 m of and parallel to Lago do Padre; east margin of the rio Arapiuns; approximately 4 km southwest of Villa Franca community	2014-12-01	River margin	30.8	5.83	10.3	7.54	0.75	1.5	Bogota-Gregory; Mandrekar & Silva
Characiformes	Curimatidae	Curimatella	Curimatella immaculata	Para	Santarem	Arapiuns	rio Arapiuns 50 m of and parallel to Lago do Padre; east margin of the rio Arapiuns; approximately 4 km southwest of Villa Franca community	2014-12-01	River margin	30.8	5.83	10.3	7.54	0.75	1.5	Bogota-Gregory; Mandrekar & Silva
Characiformes	Curimatidae	Curimatella	Curimatella immaculata	Para	Santarem	Arapiuns	rio Arapiuns 50 m of and parallel to Lago do Padre; east margin of the rio Arapiuns; approximately 4 km southwest of Villa Franca community	2014-12-01	River margin	30.8	5.83	10.3	7.54	0.75	1.5	Bogota-Gregory; Mandrekar & Silva
Characiformes	Curimatidae	Curimatella	Curimatella immaculata	Para	Santarem	Arapiuns	rio Arapiuns 50 m of and parallel to Lago do Padre; east margin of the rio Arapiuns; approximately 4 km southwest of Villa Franca community	2014-12-01	River margin	30.8	5.83	10.3	7.54	0.75	1.5	Bogota-Gregory; Mandrekar & Silva
Characiformes	Curimatidae	Curimatella	Curimatella immaculata	Para	Santarem	Arapiuns	rio Arapiuns 50 m of and parallel to Lago do Padre; east margin of the rio Arapiuns; approximately 4 km southwest of Villa Franca community	2014-12-01	River margin	30.8	5.83	10.3	7.54	0.75	1.5	Bogota-Gregory; Mandrekar & Silva
Characiformes	Curimatidae	Curimatella	Curimatella immaculata	Para	Santarem	Arapiuns	rio Arapiuns 50 m of and parallel to Lago do Padre; east margin of the rio Arapiuns; approximately 4 km southwest of Villa Franca community	2014-12-01	River margin	30.8	5.83	10.3	7.54	0.75	1.5	Bogota-Gregory; Mandrekar & Silva
Characiformes	Curimatidae	Curimatella	Curimatella immaculata	Para	Santarem	Arapiuns	rio Arapiuns 50 m of and parallel to Lago do Padre; east margin of the rio Arapiuns; approximately 4 km southwest of Villa Franca community	2014-12-01	River margin	30.8	5.83	10.3	7.54	0.75	1.5	Bogota-Gregory; Mandrekar & Silva
Characiformes	Curimatidae	Curimatella	Curimatella immaculata	Para	Santarem	Arapiuns	rio Arapiuns 50 m of and parallel to Lago do Padre; east margin of the rio Arapiuns; approximately 4 km southwest of Villa Franca community	2014-12-01	River margin	30.8	5.83	10.3	7.54	0.75	1.5	Bogota-Gregory; Mandrekar & Silva
Characiformes	Curimatidae	Curimatella	Curimatella immaculata	Para	Santarem	Arapiuns	rio Arapiuns 50 m of and parallel to Lago do Padre; east margin of the rio Arapiuns; approximately 4 km southwest of Villa Franca community	2014-12-01	River margin	30.8	5.83	10.3	7.54	0.75	1.5	Bogota-Gregory; Mandrekar & Silva
Characiformes	Curimatidae	Curimatella	Curimatella immaculata	Para	Santarem	Arapiuns	rio Arapiuns 50 m of and parallel to Lago do Padre; east margin of the rio Arapiuns; approximately 4 km southwest of Villa Franca community	2014-12-01	River margin	30.8	5.83	10.3	7.54	0.75	1.5	Bogota-Gregory; Mandrekar & Silva
Characiformes	Curimatidae	Curimatella	Curimatella immaculata	Para	Santarem	Arapiuns	rio Arapiuns 50 m of and parallel to Lago do Padre; east margin of the rio Arapiuns; approximately 4 km southwest of Villa Franca community	2014-12-01	River margin	30.8	5.83	10.3	7.54	0.75	1.5	Bogota-Gregory; Mandrekar & Silva
Characiformes	Curimatidae	Curimatella	Curimatella immaculata	Para	Santarem	Arapiuns	rio Arapiuns 50 m of and parallel to Lago do Padre; east margin of the rio Arapiuns; approximately 4 km southwest of Villa Franca community	2014-12-01	River margin	30.8	5.83	10.3	7.54	0.75	1.5	Bogota-Gregory; Mandrekar & Silva
Characiformes	Curimatidae	Curimatella	Curimatella immaculata	Para	Santarem	Arapiuns	rio Arapiuns 50 m of and parallel to Lago do Padre; east margin of the rio Arapiuns; approximately 4 km southwest of Villa Franca community	2014-12-01	River margin	30.8	5.83	10.3	7.54	0.75	1.5	Bogota-Gregory; Mandrekar & Silva
Characiformes	Curimatidae	Curimatella	Curimatella immaculata	Para	Santarem	Arapiuns	rio Arapiuns 50 m of and parallel to Lago do Padre; east margin of the rio Arapiuns; approximately 4 km southwest of Villa Franca community	2014-12-01	River margin	30.8	5.83	10.3	7.54	0.75	1.5	Bogota-Gregory; Mandrekar & Silva
Characiformes	Curimatidae	Curimatella	Curimatella immaculata	Para	Santarem	Arapiuns	rio Arapiuns 50 m of and parallel to Lago do Padre; east margin of the rio Arapiuns; approximately 4 km southwest of Villa Franca community	2014-12-01	River margin	30.8	5.83	10.3	7.54	0.75	1.5	Bogota-Gregory; Mandrekar & Silva
Characiformes	Curimatidae	Curimatella	Curimatella immaculata	Para	Santarem	Arapiuns	rio Arapiuns 50 m of and parallel to Lago do Padre; east margin of the rio Arapiuns; approximately 4 km southwest of Villa Franca community	2014-12-01	River margin	30.8	5.83	10.3	7.54	0.75	1.5	Bogota-Gregory; Mandrekar & Silva
Characiformes	Curimatidae	Curimatella	Curimatella immaculata	Para	Santarem	Arapiuns	rio Arapiuns 50 m of and parallel to Lago do Padre; east margin of the rio Arapiuns; approximately 4 km southwest of Villa Franca community	2014-12-01	River margin	30.8	5.83	10.3	7.54	0.75	1.5	Bogota-Gregory; Mandrekar & Silva
Characiformes	Curimatidae	Curimatella	Curimatella immaculata	Para	Santarem	Arapiuns	rio Arapiuns 50 m of and parallel to Lago do Padre; east margin of the rio Arapiuns; approximately 4 km southwest of Villa Franca community	2014-12-01	River margin	30.8	5.83	10.3	7.54	0.75	1.5	Bogota-Gregory; Mandrekar & Silva
Characiformes	Curimatidae	Curimatella	Curimatella immaculata	Para	Santarem	Arapiuns	rio Arapiuns 50 m of and parallel to Lago do Padre; east margin of the rio Arapiuns; approximately 4 km southwest of Villa Franca community	2014-12-01	River margin	30.8	5.83	10.3	7.54	0.75	1.5	Bogota-Gregory; Mandrekar & Silva
Characiformes	Curimatidae	Curimatella	Curimatella immaculata	Para	Santarem	Arapiuns	rio Arapiuns 50 m of and parallel to Lago do Padre; east margin of the rio Arapiuns; approximately 4 km southwest of Villa Franca community	2014-12-01	River margin	30.8	5.83	10.3	7.54	0.75	1.5	Bogota-Gregory; Mandrekar & Silva
Characiformes	Curimatidae	Curimatella	Curimatella immaculata	Para	Santarem	Arapiuns	rio Arapiuns 50 m of and parallel to Lago do Padre; east margin of the rio Arapiuns; approximately 4 km southwest of Villa Franca community	2014-12-01	River margin	30.8	5.83	10.3	7.54	0.75	1.5	Bogota-Gregory; Mandrekar & Silva
Characiformes	Curimatidae	Curimatella	Curimatella immaculata	Para	Santarem	Arapiuns	rio Arapiuns 50 m of and parallel to Lago do Padre; east margin of the rio Arapiuns; approximately 4 km southwest of Villa Franca community	2014-12-01	River margin	30.8	5.83	10.3	7.54	0.75	1.5	Bogota-Gregory; Mandrekar & Silva
Characiformes	Curimatidae	Curimatella	Curimatella immaculata	Para	Santarem	Arapiuns	rio Arapiuns 50 m of and parallel to Lago do Padre; east margin of the rio Arapiuns; approximately 4 km southwest of Villa Franca community	2014-12-01	River margin	30.8	5.83	10.3	7.54	0.75	1.5	Bogota-Gregory; Mandrekar & Silva
Characiformes	Curimatidae	Curimatella	Curimatella immaculata	Para	Santarem	Arapiuns	rio Arapiuns 50 m of and parallel to Lago do Padre; east margin of the rio Arapiuns; approximately 4 km southwest of Villa Franca community	2014-12-01	River margin	30.8	5.83	10.3	7.54	0.75	1.5	Bogota-Gregory; Mandrekar & Silva
Characiformes	Curimatidae	Curimatella	Curimatella immaculata	Para	Santarem	Arapiuns	rio Arapiuns 50 m of and parallel to Lago do Padre; east margin of the rio Arapiuns; approximately 4 km southwest of Villa Franca community	2014-12-01	River margin	30.8	5.83	10.3	7.54	0.75	1.5	Bogota-Gregory; Mandrekar & Silva
Characiformes	Curimatidae	Curimatella	Curimatella immaculata	Para	Santarem	Arapiuns	rio Arapiuns 50 m of and parallel to Lago do Padre; east margin of the rio Arapiuns; approximately 4 km southwest of Villa Franca community	2014-12-01	River margin	30.8	5.83	10.3	7.54	0.75	1.5	Bogota-Gregory; Mandrekar & Silva
Characiformes	Curimatidae	Curimatella	Curimatella immaculata	Para	Santarem	Arapiuns	rio Arapiuns 50 m of and parallel to Lago do Padre; east margin of the rio Arapiuns; approximately 4 km southwest of Villa Franca community	2014-12-01	River margin	30.8	5.83	10.3	7.54	0.75	1.5	Bogota-Gregory; Mandrekar & Silva
Characiformes	Curimatidae	Curimatella	Curimatella immaculata	Para	Santarem	Arapiuns	rio Arapiuns 50 m of and parallel to Lago do Padre; east margin of the rio Arapiuns; approximately 4 km southwest of Villa Franca community	2014-12-01	River margin	30.8	5.83	10.3	7.54	0.75	1.5	Bogota-Gregory; Mandrekar & Silva
Characiformes	Curimatidae	Curimatella	Curimatella immaculata	Para	Santarem	Arapiuns	rio Arapiuns 50 m of and parallel to Lago do Padre; east margin of the rio Arapiuns; approximately 4 km southwest of Villa Franca community	2014-12-01	River margin	30.8	5.83	10.3	7.54	0.75	1.5	Bogota-Gregory; Mandrekar & Silva
Characiformes	Curimatidae	Curimatella	Curimatella immaculata	Para	Santarem	Arapiuns	rio Arapiuns 50 m of and parallel to Lago do Padre; east margin of the rio Arapiuns; approximately 4 km southwest of Villa Franca community	2014-12-01	River margin	30.8	5.83	10.3	7.54	0.75	1.5	Bogota-Gregory; Mandrekar & Silva
Characiformes	Curimatidae	Curimatella	Curimatella immaculata	Para	Santarem	Arapiuns	rio Arapiuns 50 m of and parallel to Lago do Padre; east margin of the rio Arapiuns; approximately 4 km southwest of Villa Franca community	2014-12-01	River margin	30.8	5.83	10.3	7.54	0.75	1.5	Bogota-Gregory; Mandrekar & Silva
Characiformes	Curimatidae	Curimatella	Curimatella immaculata	Para	Santarem	Arapiuns	rio Arapiuns 50 m of and parallel to Lago do Padre; east margin of the rio Arapiuns; approximately 4 km southwest of Villa Franca community	2014-12-01	River margin	30.8	5.83	10.3	7.54	0.75	1.5	Bogota-Gregory; Mandrekar & Silva
Characiformes	Curimatidae	Curimatella	Curimatella immaculata	Para	Santarem	Arapiuns	rio Arapiuns 50 m of and parallel to Lago do Padre; east margin of the rio Arapiuns; approximately 4 km southwest of Villa Franca community	2014-12-01	River margin	30.8	5.83	10.3	7.54	0.75	1.5	Bogota-Gregory; Mandrekar & Silva
Characiformes	Curimatidae	Curimatella	Curimatella immaculata	Para	Santarem	Arapiuns	rio Arapiuns 50 m of and parallel to Lago do Padre; east margin of the rio Arapiuns; approximately 4 km southwest of Villa Franca community	2014-12-01	River margin	30.8	5.83	10.3	7.54	0.75	1.5	Bogota-Gregory; Mandrekar & Silva
Characiformes	Curimatidae	Curimatella	Curimatella immaculata	Para	Santarem	Arapiuns	rio Arapiuns 50 m of and parallel to Lago do Padre; east margin of the rio Arapiuns; approximately 4 km southwest of Villa Franca community	2014-12-01	River margin	30.8	5.83	10.3	7.54	0.75	1.5	Bogota-Gregory; Mandrekar & Silva
Characiformes	Curimatidae	Curimatella	Curimatella immaculata	Para	Santarem	Arapiuns	rio Arapiuns 50 m of and parallel to Lago do Padre; east margin of the rio Arapiuns; approximately 4 km southwest of Villa Franca community	2014-12-01	River margin	30.8	5.83	10.3	7.54	0.75	1.5	Bogota-Gregory; Mandrekar & Silva
Characiformes	Curimatidae	Curimatella	Curimatella immaculata	Para	Santarem	Arapiuns	rio Arapiuns 50 m of and parallel to Lago do Padre; east margin of the rio Arapiuns; approximately 4 km southwest of Villa Franca community	2014-12-01	River margin	30.8	5.83	10.3	7.54	0.75	1.5	Bogota-Gregory; Mandrekar & Silva
Characiformes	Curimatidae	Curimatella	Curimatella immaculata	Para	Santarem	Arapiuns	rio Arapiuns 50 m of and parallel to Lago do Padre; east margin of the rio Arapiuns; approximately 4 km southwest of Villa Franca community	2014-12-01	River margin	30.8	5.83	10.3	7.54	0.75	1.5	Bogota-Gregory; Mandrekar & Silva
Characiformes	Curimatidae	Curimatella	Curimatella immaculata	Para	Santarem	Arapiuns	rio Arapiuns 50 m of and parallel to Lago do Padre; east margin of the rio Arapiuns; approximately 4 km southwest of Villa Franca community	2014-12-01	River margin	30.8	5.83	10.3	7.54	0.75	1.5	Bogota-Gregory; Mandrekar & Silva
Characiformes	Curimatidae	Curimatella	Curimatella immaculata	Para	Santarem	Arapiuns	rio Arapiuns 50 m of and parallel to Lago do Padre; east margin of the rio Arapiuns; approximately 4 km southwest of Villa Franca community	2014-12-01	River margin	30.8	5.83	10.3	7.54	0.75	1.5	Bogota-Gregory; Mandrekar & Silva
Characiformes	Curimatidae	Curimatella	Curimatella immaculata	Para	Santarem	Arapiuns	rio Arapiuns 50 m of and parallel to Lago do Padre; east margin of the rio Arapiuns; approximately 4 km southwest of Villa Franca community	2014-12-01	River margin	30.8	5.83	10.3	7.54	0.75	1.5	Bogota-Gregory; Mandrekar & Silva
Characiformes	Curimatidae	Curimatella	Curimatella immaculata	Para	Santarem	Arapiuns	rio Arapiuns 50 m of and parallel to Lago do Padre; east margin of the rio Arapiuns; approximately 4 km southwest of Villa Franca community	2014-12-01	River margin	30.8	5.83	10.3	7.54	0.75	1.5	Bogota-Gregory; Mandrekar & Silva
Characiformes	Curimatidae	Curimatella	Curimatella immaculata	Para	Santarem	Arapiuns	rio Arapiuns 50 m of and parallel to Lago do Padre; east margin of the rio Arapiuns; approximately 4 km southwest of Villa Franca community	2014-12-01	River margin	30.8	5.83	10.3	7.54	0.75	1.5	Bogota-Gregory; Mandrekar & Silva
Characiformes	Curimatidae	Curimatella	Curimatella immaculata	Para	Santarem	Arapiuns	rio Arapiuns 50 m of and parallel to Lago do Padre; east margin of the rio Arapiuns; approximately 4 km southwest of Villa Franca community	2014-12-01	River margin	30.8	5.83	10.3	7.54	0.75	1.5	Bogota-Gregory; Mandrekar & Silva
Characiformes	Curimatidae	Curimatella	Curimatella immaculata	Para	Santarem	Arapiuns	rio Arapiuns 50 m of and parallel to Lago do Padre; east margin of the rio Arapiuns; approximately 4 km southwest of Villa Franca community	2014-12-01	River margin	30.8	5.83	10.3	7.54	0.75	1.5	Bogota-Gregory; Mandrekar & Silva
Characiformes	Curimatidae	Curimatella	Curimatella immaculata	Para	Santarem	Arapiuns	rio Arapiuns 50 m of and parallel to Lago do Padre; east margin of the rio Arapiuns; approximately 4 km southwest of Villa Franca community	2014-12-01	River margin	30.8	5.83	10.3	7.54	0.75	1.5	Bogota-Gregory; Mandrekar & Silva
Characiformes	Curimatidae	Curimatella	Curimatella immaculata	Para	Santarem	Arapiuns	rio Arapiuns 50 m of and parallel to Lago do Padre; east margin of the rio Arapiuns; approximately 4 km southwest of Villa Franca community	2014-12-01	River margin	30.8	5.83	10.3	7.54	0.75	1.5	Bogota-Gregory; Mandrekar & Silva
Characiformes	Curimatidae	Curimatella	Curimatella immaculata	Para	Santarem	Arapiuns	rio Arapiuns 50 m of and parallel to Lago do Padre; east margin of the rio Arapiuns; approximately 4 km southwest of Villa Franca community	2014-12-01	River margin	30.8	5.83	10.3	7.54	0.75	1.5	Bogota-Gregory; Mandrekar & Silva
Characiformes	Curimatidae	Curimatella	Curimatella immaculata	Para	Santarem	Arapiuns	rio Arapiuns 50 m of and parallel to Lago do Padre; east margin of the rio Arapiuns; approximately 4 km southwest of Villa Franca community	2014-12-01	River margin	30.8	5.83	10.3	7.54	0.75	1.5	Bogota-Gregory; Mandrekar & Silva
Characiformes	Curimatidae	Curimata	Curimata roseni	Para	Santarem	Tapajos	rio Tapajos; on the east margin of the main channel of the rio Tapajos; 2 km northwest of Alter do Chao	2015-02-14	River margin	29.1	6.62	5.3	15.63	7.96	1.1	Bogota-Gregory & Figueira
Characiformes	Curimatidae	Curimata	Curimata roseni	Para	Santarem	Tapajos	rio Tapajos; on the east margin of the main channel of the rio Tapajos; 2 km northwest of Alter do Chao	2015-02-14	River margin	29.1	6.62	5.3	15.63	7.96	1.1	Bogota-Gregory & Figueira
Characiformes	Curimatidae	Curimata	Curimata roseni	Para	Santarem	Tapajos	rio Tapajos; on the east margin of the main channel of the rio Tapajos; 2 km northwest of Alter do Chao	2015-02-14	River margin	29.1	6.62	5.3	15.63	7.96	1.1	Bogota-Gregory & Figueira
Characiformes	Curimatidae	Curimata	Curimata roseni	Para	Santarem	Tapajos	rio Tapajos; on the east margin of the main channel of the rio Tapajos; 2 km northwest of Alter do Chao	2015-02-14	River margin	29.1	6.62	5.3	15.63	7.96	1.1	Bogota-Gregory & Figueira
Characiformes	Curimatidae	Curimata	Curimata roseni	Para	Santarem	Tapajos	rio Tapajos; on the east margin of the main channel of the rio Tapajos; 2 km northwest of Alter do Chao	2015-02-14	River margin	29.1	6.62	5.3	15.63	7.96	1.1	Bogota-Gregory & Figueira
Siluriformes	Loricariidae	Limatulichthys	Limatulichthys griseus	Para	Santarem	Tapajos	rio Tapajos; on the east margin of the main channel of the rio Tapajos; 2 km northwest of Alter do Chao	2015-02-14	River margin	29.1	6.62	5.3	15.63	7.96	1.1	Bogota-Gregory & Figueira
Siluriformes	Loricariidae	Limatulichthys	Limatulichthys griseus	Para	Santarem	Tapajos	rio Tapajos; on the east margin of the main channel of the rio Tapajos; 2 km northwest of Alter do Chao	2015-02-14	River margin	29.1	6.62	5.3	15.63	7.96	1.1	Bogota-Gregory & Figueira
Siluriformes	Loricariidae	Limatulichthys	Limatulichthys griseus	Para	Santarem	Tapajos	rio Tapajos; on the east margin of the main channel of the rio Tapajos; 2 km northwest of Alter do Chao	2015-02-14	River margin	29.1	6.62	5.3	15.63	7.96	1.1	Bogota-Gregory & Figueira
Siluriformes	Auchenipteridae	Ageneiosus	Ageneiosus sp	Para	Santarem	Tapajos	rio Tapajos; on the east margin of the main channel of the rio Tapajos; 2 km northwest of Alter do Chao	2015-02-14	River margin	29.1	6.62	5.3	15.63	7.96	1.1	Bogota-Gregory & Figueira
Gymnotiformes	Apteronotidae	Sternarchella	Sternarchella orthos	Para	Santarem	Amazonas	rio Amazonas close to Lago do Santana; Marimarituba community; 50 m of and parallel to the north margin of the island located in the main channel of the rio Amazonas; approximately 50 km upstream of Santarem	2014-11-27	River margin	29.7	6.97	8.5	52	28.5	0.2	Bogota-Gregory; Mandrekar & Silva
Characiformes	Curimatidae	Curimata	Curimata roseni	Para	Santarem	Tapajos	rio Tapajos; on the east margin of the main channel of the rio Tapajos; 20 km west of Santarem	2014-11-28	River margin	30.7	7.06	7.4	15.27	3.16	1.2	Bogota-Gregory; Mandrekar & Silva
Characiformes	Curimatidae	Curimata	Curimata roseni	Para	Santarem	Tapajos	rio Tapajos; on the east margin of the main channel of the rio Tapajos; 20 km west of Santarem	2014-11-28	River margin	30.7	7.06	7.4	15.27	3.16	1.2	Bogota-Gregory; Mandrekar & Silva
Characiformes	Curimatidae	Curimata	Curimata roseni	Para	Santarem	Tapajos	rio Tapajos; on the east margin of the main channel of the rio Tapajos; 20 km west of Santarem	2014-11-28	River margin	30.7	7.06	7.4	15.27	3.16	1.2	Bogota-Gregory; Mandrekar & Silva
Beloniformes	Belonidae	Pseudotylosurus	Pseudotylosurus microps	Para	Santarem	Tapajos	rio Tapajos; on the east margin of the main channel of the rio Tapajos; 20 km west of Santarem	2014-11-28	River margin	30.7	7.06	7.4	15.27	3.16	1.2	Bogota-Gregory; Mandrekar & Silva
Perciformes	Sciaenidae	Plagioscion	Plagioscion auratus	Para	Santarem	Amazonas	rio Amazonas close to Lago do Santana; Marimarituba community; 50 m of and parallel to the north margin of the island located in the main channel of the rio Amazonas; approximately 50 km upstream of Santarem	2014-11-27	River margin	29.7	6.97	8.5	52	28.5	0.2	Bogota-Gregory; Mandrekar & Silva
Perciformes	Sciaenidae	Plagioscion	Plagioscion squamosissimus	Para	Santarem	Amazonas	rio Amazonas close to Lago do Santana; Marimarituba community; 50 m of and parallel to the north margin of the island located in the main channel of the rio Amazonas; approximately 50 km upstream of Santarem	2014-11-27	River margin	29.7	6.97	8.5	52	28.5	0.2	Bogota-Gregory; Mandrekar & Silva
Perciformes	Sciaenidae	Plagioscion	Plagioscion auratus	Para	Santarem	Amazonas	rio Amazonas close to Lago do Santana; Marimarituba community; 50 m of and parallel to the north margin of the island located in the main channel of the rio Amazonas; approximately 50 km upstream of Santarem	2014-11-27	River margin	29.7	6.97	8.5	52	28.5	0.2	Bogota-Gregory; Mandrekar & Silva
Gymnotiformes	Apteronotidae	Platyurosternarchus	Platyurosternarchus macrostoma	Para	Santarem	Amazonas	rio Amazonas close to Lago do Santana; Marimarituba community; 50 m of and parallel to the north margin of the island located in the main channel of the rio Amazonas; approximately 50 km upstream of Santarem	2014-11-27	River margin	29.7	6.97	8.5	52	28.5	0.2	Bogota-Gregory; Mandrekar & Silva
Siluriformes	Loricariidae	Limatulichthys	Limatulichthys griseus	Para	Santarem	Tapajos	rio Tapajos; on the east margin of the main channel of the rio Tapajos; 20 km west of Santarem	2014-11-28	River margin	30.7	7.06	7.4	15.27	3.16	1.2	Bogota-Gregory; Mandrekar & Silva
Characiformes	Acestrorhynchidae	Acestrorhynchus	Acestrorhynchus microlepis	Para	Santarem	Tapajos	rio Tapajos; on the east margin of the main channel of the rio Tapajos; 20 km west of Santarem	2014-11-28	River margin	30.7	7.06	7.4	15.27	3.16	1.2	Bogota-Gregory; Mandrekar & Silva
Characiformes	Acestrorhynchidae	Acestrorhynchus	Acestrorhynchus microlepis	Para	Santarem	Tapajos	rio Tapajos; on the east margin of the main channel of the rio Tapajos; 20 km west of Santarem	2014-11-28	River margin	30.7	7.06	7.4	15.27	3.16	1.2	Bogota-Gregory; Mandrekar & Silva
Characiformes	Acestrorhynchidae	Acestrorhynchus	Acestrorhynchus microlepis	Para	Santarem	Tapajos	rio Tapajos; on the east margin of the main channel of the rio Tapajos; 20 km west of Santarem	2014-11-28	River margin	30.7	7.06	7.4	15.27	3.16	1.2	Bogota-Gregory; Mandrekar & Silva
Characiformes	Acestrorhynchidae	Acestrorhynchus	Acestrorhynchus microlepis	Para	Santarem	Tapajos	rio Tapajos; on the east margin of the main channel of the rio Tapajos; 20 km west of Santarem	2014-11-28	River margin	30.7	7.06	7.4	15.27	3.16	1.2	Bogota-Gregory; Mandrekar & Silva
Characiformes	Acestrorhynchidae	Acestrorhynchus	Acestrorhynchus microlepis	Para	Santarem	Tapajos	rio Tapajos; on the east margin of the main channel of the rio Tapajos; 20 km west of Santarem	2014-11-28	River margin	30.7	7.06	7.4	15.27	3.16	1.2	Bogota-Gregory; Mandrekar & Silva
Characiformes	Acestrorhynchidae	Acestrorhynchus	Acestrorhynchus microlepis	Para	Santarem	Tapajos	rio Tapajos; on the east margin of the main channel of the rio Tapajos; 20 km west of Santarem	2014-11-28	River margin	30.7	7.06	7.4	15.27	3.16	1.2	Bogota-Gregory; Mandrekar & Silva
Characiformes	Acestrorhynchidae	Acestrorhynchus	Acestrorhynchus microlepis	Para	Santarem	Tapajos	rio Tapajos; on the east margin of the main channel of the rio Tapajos; 20 km west of Santarem	2014-11-28	River margin	30.7	7.06	7.4	15.27	3.16	1.2	Bogota-Gregory; Mandrekar & Silva
Characiformes	Acestrorhynchidae	Acestrorhynchus	Acestrorhynchus microlepis	Para	Santarem	Tapajos	rio Tapajos; on the east margin of the main channel of the rio Tapajos; 20 km west of Santarem	2014-11-28	River margin	30.7	7.06	7.4	15.27	3.16	1.2	Bogota-Gregory; Mandrekar & Silva
Characiformes	Acestrorhynchidae	Acestrorhynchus	Acestrorhynchus microlepis	Para	Santarem	Tapajos	rio Tapajos; on the east margin of the main channel of the rio Tapajos; 20 km west of Santarem	2014-11-28	River margin	30.7	7.06	7.4	15.27	3.16	1.2	Bogota-Gregory; Mandrekar & Silva
Characiformes	Acestrorhynchidae	Acestrorhynchus	Acestrorhynchus microlepis	Para	Santarem	Tapajos	rio Tapajos; on the east margin of the main channel of the rio Tapajos; 20 km west of Santarem	2014-11-28	River margin	30.7	7.06	7.4	15.27	3.16	1.2	Bogota-Gregory; Mandrekar & Silva
Characiformes	Acestrorhynchidae	Acestrorhynchus	Acestrorhynchus microlepis	Para	Santarem	Tapajos	rio Tapajos; on the east margin of the main channel of the rio Tapajos; 20 km west of Santarem	2014-11-28	River margin	30.7	7.06	7.4	15.27	3.16	1.2	Bogota-Gregory; Mandrekar & Silva
Characiformes	Acestrorhynchidae	Acestrorhynchus	Acestrorhynchus microlepis	Para	Santarem	Tapajos	rio Tapajos; on the east margin of the main channel of the rio Tapajos; 20 km west of Santarem	2014-11-28	River margin	30.7	7.06	7.4	15.27	3.16	1.2	Bogota-Gregory; Mandrekar & Silva
Characiformes	Acestrorhynchidae	Acestrorhynchus	Acestrorhynchus microlepis	Para	Santarem	Tapajos	rio Tapajos; on the east margin of the main channel of the rio Tapajos; 20 km west of Santarem	2014-11-28	River margin	30.7	7.06	7.4	15.27	3.16	1.2	Bogota-Gregory; Mandrekar & Silva
Characiformes	Acestrorhynchidae	Acestrorhynchus	Acestrorhynchus microlepis	Para	Santarem	Tapajos	rio Tapajos; on the east margin of the main channel of the rio Tapajos; 20 km west of Santarem	2014-11-28	River margin	30.7	7.06	7.4	15.27	3.16	1.2	Bogota-Gregory; Mandrekar & Silva
Characiformes	Acestrorhynchidae	Acestrorhynchus	Acestrorhynchus microlepis	Para	Santarem	Tapajos	rio Tapajos; on the east margin of the main channel of the rio Tapajos; 20 km west of Santarem	2014-11-28	River margin	30.7	7.06	7.4	15.27	3.16	1.2	Bogota-Gregory; Mandrekar & Silva
Characiformes	Acestrorhynchidae	Acestrorhynchus	Acestrorhynchus microlepis	Para	Santarem	Tapajos	rio Tapajos; on the east margin of the main channel of the rio Tapajos; 20 km west of Santarem	2014-11-28	River margin	30.7	7.06	7.4	15.27	3.16	1.2	Bogota-Gregory; Mandrekar & Silva
Characiformes	Acestrorhynchidae	Acestrorhynchus	Acestrorhynchus microlepis	Para	Santarem	Tapajos	rio Tapajos; on the east margin of the main channel of the rio Tapajos; 20 km west of Santarem	2014-11-28	River margin	30.7	7.06	7.4	15.27	3.16	1.2	Bogota-Gregory; Mandrekar & Silva
Characiformes	Acestrorhynchidae	Acestrorhynchus	Acestrorhynchus microlepis	Para	Santarem	Tapajos	rio Tapajos; on the east margin of the main channel of the rio Tapajos; 20 km west of Santarem	2014-11-28	River margin	30.7	7.06	7.4	15.27	3.16	1.2	Bogota-Gregory; Mandrekar & Silva
Characiformes	Acestrorhynchidae	Acestrorhynchus	Acestrorhynchus microlepis	Para	Santarem	Tapajos	rio Tapajos; on the east margin of the main channel of the rio Tapajos; 20 km west of Santarem	2014-11-28	River margin	30.7	7.06	7.4	15.27	3.16	1.2	Bogota-Gregory; Mandrekar & Silva
Characiformes	Acestrorhynchidae	Acestrorhynchus	Acestrorhynchus microlepis	Para	Santarem	Tapajos	rio Tapajos; on the east margin of the main channel of the rio Tapajos; 20 km west of Santarem	2014-11-28	River margin	30.7	7.06	7.4	15.27	3.16	1.2	Bogota-Gregory; Mandrekar & Silva
Characiformes	Acestrorhynchidae	Acestrorhynchus	Acestrorhynchus microlepis	Para	Santarem	Tapajos	rio Tapajos; on the east margin of the main channel of the rio Tapajos; 20 km west of Santarem	2014-11-28	River margin	30.7	7.06	7.4	15.27	3.16	1.2	Bogota-Gregory; Mandrekar & Silva
Characiformes	Acestrorhynchidae	Acestrorhynchus	Acestrorhynchus microlepis	Para	Santarem	Tapajos	rio Tapajos; on the east margin of the main channel of the rio Tapajos; 20 km west of Santarem	2014-11-28	River margin	30.7	7.06	7.4	15.27	3.16	1.2	Bogota-Gregory; Mandrekar & Silva
Characiformes	Acestrorhynchidae	Acestrorhynchus	Acestrorhynchus microlepis	Para	Santarem	Tapajos	rio Tapajos; on the east margin of the main channel of the rio Tapajos; 20 km west of Santarem	2014-11-28	River margin	30.7	7.06	7.4	15.27	3.16	1.2	Bogota-Gregory; Mandrekar & Silva
Characiformes	Acestrorhynchidae	Acestrorhynchus	Acestrorhynchus microlepis	Para	Santarem	Tapajos	rio Tapajos; on the east margin of the main channel of the rio Tapajos; 20 km west of Santarem	2014-11-28	River margin	30.7	7.06	7.4	15.27	3.16	1.2	Bogota-Gregory; Mandrekar & Silva
Characiformes	Acestrorhynchidae	Acestrorhynchus	Acestrorhynchus microlepis	Para	Santarem	Tapajos	rio Tapajos; on the east margin of the main channel of the rio Tapajos; 20 km west of Santarem	2014-11-28	River margin	30.7	7.06	7.4	15.27	3.16	1.2	Bogota-Gregory; Mandrekar & Silva
Characiformes	Acestrorhynchidae	Acestrorhynchus	Acestrorhynchus microlepis	Para	Santarem	Tapajos	rio Tapajos; on the east margin of the main channel of the rio Tapajos; 20 km west of Santarem	2014-11-28	River margin	30.7	7.06	7.4	15.27	3.16	1.2	Bogota-Gregory; Mandrekar & Silva
Characiformes	Acestrorhynchidae	Acestrorhynchus	Acestrorhynchus microlepis	Para	Santarem	Tapajos	rio Tapajos; on the east margin of the main channel of the rio Tapajos; 20 km west of Santarem	2014-11-28	River margin	30.7	7.06	7.4	15.27	3.16	1.2	Bogota-Gregory; Mandrekar & Silva
Characiformes	Acestrorhynchidae	Acestrorhynchus	Acestrorhynchus microlepis	Para	Santarem	Tapajos	rio Tapajos; on the east margin of the main channel of the rio Tapajos; 20 km west of Santarem	2014-11-28	River margin	30.7	7.06	7.4	15.27	3.16	1.2	Bogota-Gregory; Mandrekar & Silva
Characiformes	Acestrorhynchidae	Acestrorhynchus	Acestrorhynchus microlepis	Para	Santarem	Tapajos	rio Tapajos; on the east margin of the main channel of the rio Tapajos; 20 km west of Santarem	2014-11-28	River margin	30.7	7.06	7.4	15.27	3.16	1.2	Bogota-Gregory; Mandrekar & Silva
Characiformes	Acestrorhynchidae	Acestrorhynchus	Acestrorhynchus microlepis	Para	Santarem	Tapajos	rio Tapajos; on the east margin of the main channel of the rio Tapajos; 20 km west of Santarem	2014-11-28	River margin	30.7	7.06	7.4	15.27	3.16	1.2	Bogota-Gregory; Mandrekar & Silva
Characiformes	Acestrorhynchidae	Acestrorhynchus	Acestrorhynchus microlepis	Para	Santarem	Tapajos	rio Tapajos; on the east margin of the main channel of the rio Tapajos; 20 km west of Santarem	2014-11-28	River margin	30.7	7.06	7.4	15.27	3.16	1.2	Bogota-Gregory; Mandrekar & Silva
Characiformes	Acestrorhynchidae	Acestrorhynchus	Acestrorhynchus microlepis	Para	Santarem	Tapajos	rio Tapajos; on the east margin of the main channel of the rio Tapajos; 20 km west of Santarem	2014-11-28	River margin	30.7	7.06	7.4	15.27	3.16	1.2	Bogota-Gregory; Mandrekar & Silva
Characiformes	Acestrorhynchidae	Acestrorhynchus	Acestrorhynchus microlepis	Para	Santarem	Tapajos	rio Tapajos; on the east margin of the main channel of the rio Tapajos; 20 km west of Santarem	2014-11-28	River margin	30.7	7.06	7.4	15.27	3.16	1.2	Bogota-Gregory; Mandrekar & Silva
Characiformes	Acestrorhynchidae	Acestrorhynchus	Acestrorhynchus microlepis	Para	Santarem	Tapajos	rio Tapajos; on the east margin of the main channel of the rio Tapajos; 20 km west of Santarem	2014-11-28	River margin	30.7	7.06	7.4	15.27	3.16	1.2	Bogota-Gregory; Mandrekar & Silva
Characiformes	Acestrorhynchidae	Acestrorhynchus	Acestrorhynchus microlepis	Para	Santarem	Tapajos	rio Tapajos; on the east margin of the main channel of the rio Tapajos; 20 km west of Santarem	2014-11-28	River margin	30.7	7.06	7.4	15.27	3.16	1.2	Bogota-Gregory; Mandrekar & Silva
Characiformes	Acestrorhynchidae	Acestrorhynchus	Acestrorhynchus microlepis	Para	Santarem	Tapajos	rio Tapajos; on the east margin of the main channel of the rio Tapajos; 20 km west of Santarem	2014-11-28	River margin	30.7	7.06	7.4	15.27	3.16	1.2	Bogota-Gregory; Mandrekar & Silva
Characiformes	Acestrorhynchidae	Acestrorhynchus	Acestrorhynchus microlepis	Para	Santarem	Tapajos	rio Tapajos; on the east margin of the main channel of the rio Tapajos; 20 km west of Santarem	2014-11-28	River margin	30.7	7.06	7.4	15.27	3.16	1.2	Bogota-Gregory; Mandrekar & Silva
Characiformes	Acestrorhynchidae	Acestrorhynchus	Acestrorhynchus microlepis	Para	Santarem	Tapajos	rio Tapajos; on the east margin of the main channel of the rio Tapajos; 20 km west of Santarem	2014-11-28	River margin	30.7	7.06	7.4	15.27	3.16	1.2	Bogota-Gregory; Mandrekar & Silva
Characiformes	Acestrorhynchidae	Acestrorhynchus	Acestrorhynchus microlepis	Para	Santarem	Tapajos	rio Tapajos; on the east margin of the main channel of the rio Tapajos; 20 km west of Santarem	2014-11-28	River margin	30.7	7.06	7.4	15.27	3.16	1.2	Bogota-Gregory; Mandrekar & Silva
Characiformes	Anostomidae	Rhytiodus	Rhytiodus microlepis	Para	Santarem	Amazonas	rio Amazonas close to Lago do Santana; Marimarituba community; 50 m of and parallel to the north margin of the island located in the main channel of the rio Amazonas; approximately 50 km upstream of Santarem	2014-11-27	River margin	29.7	6.97	8.5	52	28.5	0.2	Bogota-Gregory; Mandrekar & Silva
Characiformes	Chalceidae	Chalceus	Chalceus epakros	Para	Santarem	Tapajos	rio Tapajos; on the east margin of the main channel of the rio Tapajos; 2 km northwest of Alter do Chao	2015-02-14	River margin	29.1	6.62	5.3	15.63	7.96	1.1	Bogota-Gregory & Figueira
Characiformes	Chalceidae	Chalceus	Chalceus epakros	Para	Santarem	Tapajos	rio Tapajos; on the east margin of the main channel of the rio Tapajos; 2 km northwest of Alter do Chao	2015-02-14	River margin	29.1	6.62	5.3	15.63	7.96	1.1	Bogota-Gregory & Figueira
Characiformes	Chalceidae	Chalceus	Chalceus epakros	Para	Santarem	Tapajos	rio Tapajos; on the east margin of the main channel of the rio Tapajos; 2 km northwest of Alter do Chao	2015-02-14	River margin	29.1	6.62	5.3	15.63	7.96	1.1	Bogota-Gregory & Figueira
Characiformes	Chalceidae	Chalceus	Chalceus epakros	Para	Santarem	Tapajos	rio Tapajos; on the east margin of the main channel of the rio Tapajos; 2 km northwest of Alter do Chao	2015-02-14	River margin	29.1	6.62	5.3	15.63	7.96	1.1	Bogota-Gregory & Figueira
Characiformes	Chalceidae	Chalceus	Chalceus epakros	Para	Santarem	Tapajos	rio Tapajos; on the east margin of the main channel of the rio Tapajos; 2 km northwest of Alter do Chao	2015-02-14	River margin	29.1	6.62	5.3	15.63	7.96	1.1	Bogota-Gregory & Figueira
Characiformes	Chalceidae	Chalceus	Chalceus epakros	Para	Santarem	Tapajos	rio Tapajos; on the east margin of the main channel of the rio Tapajos; 2 km northwest of Alter do Chao	2015-02-14	River margin	29.1	6.62	5.3	15.63	7.96	1.1	Bogota-Gregory & Figueira
Characiformes	Chalceidae	Chalceus	Chalceus epakros	Para	Santarem	Tapajos	rio Tapajos; on the east margin of the main channel of the rio Tapajos; 2 km northwest of Alter do Chao	2015-02-14	River margin	29.1	6.62	5.3	15.63	7.96	1.1	Bogota-Gregory & Figueira
Characiformes	Chalceidae	Chalceus	Chalceus epakros	Para	Santarem	Tapajos	rio Tapajos; on the east margin of the main channel of the rio Tapajos; 2 km northwest of Alter do Chao	2015-02-14	River margin	29.1	6.62	5.3	15.63	7.96	1.1	Bogota-Gregory & Figueira
Characiformes	Chalceidae	Chalceus	Chalceus epakros	Para	Santarem	Tapajos	rio Tapajos; on the east margin of the main channel of the rio Tapajos; 2 km northwest of Alter do Chao	2015-02-14	River margin	29.1	6.62	5.3	15.63	7.96	1.1	Bogota-Gregory & Figueira
Characiformes	Chalceidae	Chalceus	Chalceus epakros	Para	Santarem	Tapajos	rio Tapajos; on the east margin of the main channel of the rio Tapajos; 2 km northwest of Alter do Chao	2015-02-14	River margin	29.1	6.62	5.3	15.63	7.96	1.1	Bogota-Gregory & Figueira
Characiformes	Chalceidae	Chalceus	Chalceus epakros	Para	Santarem	Tapajos	rio Tapajos; on the east margin of the main channel of the rio Tapajos; 2 km northwest of Alter do Chao	2015-02-14	River margin	29.1	6.62	5.3	15.63	7.96	1.1	Bogota-Gregory & Figueira
Characiformes	Chalceidae	Chalceus	Chalceus epakros	Para	Santarem	Tapajos	rio Tapajos; on the east margin of the main channel of the rio Tapajos; 2 km northwest of Alter do Chao	2015-02-14	River margin	29.1	6.62	5.3	15.63	7.96	1.1	Bogota-Gregory & Figueira
Characiformes	Chalceidae	Chalceus	Chalceus epakros	Para	Santarem	Tapajos	rio Tapajos; on the east margin of the main channel of the rio Tapajos; 2 km northwest of Alter do Chao	2015-02-14	River margin	29.1	6.62	5.3	15.63	7.96	1.1	Bogota-Gregory & Figueira
Characiformes	Anostomidae	Schizodon	Schizodon vittatus	Para	Santarem	Tapajos	rio Tapajos; on the east margin of the main channel of the rio Tapajos; 20 km west of Santarem	2014-11-28	River margin	30.7	7.06	7.4	15.27	3.16	1.2	Bogota-Gregory; Mandrekar & Silva
Characiformes	Anostomidae	Leporinus	Leporinus fasciatus	Para	Santarem	Tapajos	rio Tapajos; on the east margin of the main channel of the rio Tapajos; 20 km west of Santarem	2014-11-28	River margin	30.7	7.06	7.4	15.27	3.16	1.2	Bogota-Gregory; Mandrekar & Silva
Characiformes	Anostomidae	Leporinus	Leporinus fasciatus	Para	Santarem	Tapajos	rio Tapajos; on the east margin of the main channel of the rio Tapajos; 20 km west of Santarem	2014-11-28	River margin	30.7	7.06	7.4	15.27	3.16	1.2	Bogota-Gregory; Mandrekar & Silva
Characiformes	Anostomidae	Leporinus	Leporinus fasciatus	Para	Santarem	Tapajos	rio Tapajos; on the east margin of the main channel of the rio Tapajos; 20 km west of Santarem	2014-11-28	River margin	30.7	7.06	7.4	15.27	3.16	1.2	Bogota-Gregory; Mandrekar & Silva
Characiformes	Anostomidae	Leporinus	Leporinus fasciatus	Para	Santarem	Tapajos	rio Tapajos; on the east margin of the main channel of the rio Tapajos; 20 km west of Santarem	2014-11-28	River margin	30.7	7.06	7.4	15.27	3.16	1.2	Bogota-Gregory; Mandrekar & Silva
Characiformes	Anostomidae	Leporinus	Leporinus fasciatus	Para	Santarem	Tapajos	rio Tapajos; on the east margin of the main channel of the rio Tapajos; 20 km west of Santarem	2014-11-28	River margin	30.7	7.06	7.4	15.27	3.16	1.2	Bogota-Gregory; Mandrekar & Silva
Characiformes	Anostomidae	Leporinus	Leporinus fasciatus	Para	Santarem	Tapajos	rio Tapajos; on the east margin of the main channel of the rio Tapajos; 20 km west of Santarem	2014-11-28	River margin	30.7	7.06	7.4	15.27	3.16	1.2	Bogota-Gregory; Mandrekar & Silva
Characiformes	Anostomidae	Leporinus	Leporinus fasciatus	Para	Santarem	Tapajos	rio Tapajos; on the east margin of the main channel of the rio Tapajos; 20 km west of Santarem	2014-11-28	River margin	30.7	7.06	7.4	15.27	3.16	1.2	Bogota-Gregory; Mandrekar & Silva
Characiformes	Anostomidae	Leporinus	Leporinus fasciatus	Para	Santarem	Tapajos	rio Tapajos; on the east margin of the main channel of the rio Tapajos; 20 km west of Santarem	2014-11-28	River margin	30.7	7.06	7.4	15.27	3.16	1.2	Bogota-Gregory; Mandrekar & Silva
Characiformes	Anostomidae	Leporinus	Leporinus fasciatus	Para	Santarem	Tapajos	rio Tapajos; on the east margin of the main channel of the rio Tapajos; 20 km west of Santarem	2014-11-28	River margin	30.7	7.06	7.4	15.27	3.16	1.2	Bogota-Gregory; Mandrekar & Silva
Characiformes	Anostomidae	Leporinus	Leporinus fasciatus	Para	Santarem	Tapajos	rio Tapajos; on the east margin of the main channel of the rio Tapajos; 20 km west of Santarem	2014-11-28	River margin	30.7	7.06	7.4	15.27	3.16	1.2	Bogota-Gregory; Mandrekar & Silva
Characiformes	Anostomidae	Leporinus	Leporinus fasciatus	Para	Santarem	Tapajos	rio Tapajos; on the east margin of the main channel of the rio Tapajos; 20 km west of Santarem	2014-11-28	River margin	30.7	7.06	7.4	15.27	3.16	1.2	Bogota-Gregory; Mandrekar & Silva
Characiformes	Hemiodontidae	Bivibranchia	Bivibranchia fowleri	Para	Santarem	Tapajos	rio Tapajos; on the east margin of the main channel of the rio Tapajos; 2 km northwest of Alter do Chao	2015-02-14	River margin	29.1	6.62	5.3	15.63	7.96	1.1	Bogota-Gregory & Figueira
Characiformes	Hemiodontidae	Bivibranchia	Bivibranchia fowleri	Para	Santarem	Tapajos	rio Tapajos; on the east margin of the main channel of the rio Tapajos; 2 km northwest of Alter do Chao	2015-02-14	River margin	29.1	6.62	5.3	15.63	7.96	1.1	Bogota-Gregory & Figueira
Characiformes	Hemiodontidae	Bivibranchia	Bivibranchia fowleri	Para	Santarem	Tapajos	rio Tapajos; on the east margin of the main channel of the rio Tapajos; 2 km northwest of Alter do Chao	2015-02-14	River margin	29.1	6.62	5.3	15.63	7.96	1.1	Bogota-Gregory & Figueira
Characiformes	Hemiodontidae	Bivibranchia	Bivibranchia fowleri	Para	Santarem	Tapajos	rio Tapajos; on the east margin of the main channel of the rio Tapajos; 2 km northwest of Alter do Chao	2015-02-14	River margin	29.1	6.62	5.3	15.63	7.96	1.1	Bogota-Gregory & Figueira
Characiformes	Hemiodontidae	Bivibranchia	Bivibranchia fowleri	Para	Santarem	Tapajos	rio Tapajos; on the east margin of the main channel of the rio Tapajos; 2 km northwest of Alter do Chao	2015-02-14	River margin	29.1	6.62	5.3	15.63	7.96	1.1	Bogota-Gregory & Figueira
Characiformes	Hemiodontidae	Bivibranchia	Bivibranchia fowleri	Para	Santarem	Tapajos	rio Tapajos; on the east margin of the main channel of the rio Tapajos; 2 km northwest of Alter do Chao	2015-02-14	River margin	29.1	6.62	5.3	15.63	7.96	1.1	Bogota-Gregory & Figueira
Characiformes	Hemiodontidae	Bivibranchia	Bivibranchia fowleri	Para	Santarem	Tapajos	rio Tapajos; on the east margin of the main channel of the rio Tapajos; 2 km northwest of Alter do Chao	2015-02-14	River margin	29.1	6.62	5.3	15.63	7.96	1.1	Bogota-Gregory & Figueira
Characiformes	Hemiodontidae	Bivibranchia	Bivibranchia fowleri	Para	Santarem	Tapajos	rio Tapajos; on the east margin of the main channel of the rio Tapajos; 2 km northwest of Alter do Chao	2015-02-14	River margin	29.1	6.62	5.3	15.63	7.96	1.1	Bogota-Gregory & Figueira
Characiformes	Hemiodontidae	Bivibranchia	Bivibranchia fowleri	Para	Santarem	Tapajos	rio Tapajos; on the east margin of the main channel of the rio Tapajos; 2 km northwest of Alter do Chao	2015-02-14	River margin	29.1	6.62	5.3	15.63	7.96	1.1	Bogota-Gregory & Figueira
Characiformes	Hemiodontidae	Bivibranchia	Bivibranchia fowleri	Para	Santarem	Tapajos	rio Tapajos; on the east margin of the main channel of the rio Tapajos; 2 km northwest of Alter do Chao	2015-02-14	River margin	29.1	6.62	5.3	15.63	7.96	1.1	Bogota-Gregory & Figueira
Characiformes	Hemiodontidae	Bivibranchia	Bivibranchia fowleri	Para	Santarem	Tapajos	rio Tapajos; on the east margin of the main channel of the rio Tapajos; 2 km northwest of Alter do Chao	2015-02-14	River margin	29.1	6.62	5.3	15.63	7.96	1.1	Bogota-Gregory & Figueira
Characiformes	Hemiodontidae	Bivibranchia	Bivibranchia fowleri	Para	Santarem	Tapajos	rio Tapajos; on the east margin of the main channel of the rio Tapajos; 2 km northwest of Alter do Chao	2015-02-14	River margin	29.1	6.62	5.3	15.63	7.96	1.1	Bogota-Gregory & Figueira
Characiformes	Hemiodontidae	Bivibranchia	Bivibranchia fowleri	Para	Santarem	Tapajos	rio Tapajos; on the east margin of the main channel of the rio Tapajos; 2 km northwest of Alter do Chao	2015-02-14	River margin	29.1	6.62	5.3	15.63	7.96	1.1	Bogota-Gregory & Figueira
Characiformes	Hemiodontidae	Bivibranchia	Bivibranchia fowleri	Para	Santarem	Tapajos	rio Tapajos; on the east margin of the main channel of the rio Tapajos; 2 km northwest of Alter do Chao	2015-02-14	River margin	29.1	6.62	5.3	15.63	7.96	1.1	Bogota-Gregory & Figueira
Characiformes	Hemiodontidae	Bivibranchia	Bivibranchia fowleri	Para	Santarem	Tapajos	rio Tapajos; on the east margin of the main channel of the rio Tapajos; 2 km northwest of Alter do Chao	2015-02-14	River margin	29.1	6.62	5.3	15.63	7.96	1.1	Bogota-Gregory & Figueira
Characiformes	Hemiodontidae	Bivibranchia	Bivibranchia fowleri	Para	Santarem	Tapajos	rio Tapajos; on the east margin of the main channel of the rio Tapajos; 2 km northwest of Alter do Chao	2015-02-14	River margin	29.1	6.62	5.3	15.63	7.96	1.1	Bogota-Gregory & Figueira
Characiformes	Hemiodontidae	Bivibranchia	Bivibranchia fowleri	Para	Santarem	Tapajos	rio Tapajos; on the east margin of the main channel of the rio Tapajos; 2 km northwest of Alter do Chao	2015-02-14	River margin	29.1	6.62	5.3	15.63	7.96	1.1	Bogota-Gregory & Figueira
Characiformes	Hemiodontidae	Bivibranchia	Bivibranchia fowleri	Para	Santarem	Tapajos	rio Tapajos; on the east margin of the main channel of the rio Tapajos; 2 km northwest of Alter do Chao	2015-02-14	River margin	29.1	6.62	5.3	15.63	7.96	1.1	Bogota-Gregory & Figueira
Characiformes	Hemiodontidae	Bivibranchia	Bivibranchia fowleri	Para	Santarem	Tapajos	rio Tapajos; on the east margin of the main channel of the rio Tapajos; 2 km northwest of Alter do Chao	2015-02-14	River margin	29.1	6.62	5.3	15.63	7.96	1.1	Bogota-Gregory & Figueira
Characiformes	Hemiodontidae	Bivibranchia	Bivibranchia fowleri	Para	Santarem	Tapajos	rio Tapajos; on the east margin of the main channel of the rio Tapajos; 2 km northwest of Alter do Chao	2015-02-14	River margin	29.1	6.62	5.3	15.63	7.96	1.1	Bogota-Gregory & Figueira
Clupeiformes	Pristigasteridae	Pellona	Pellona flavipinnis	Para	Santarem	Amazonas	rio Amazonas close to Lago do Santana; Marimarituba community; 50 m of and parallel to the north margin of the island located in the main channel of the rio Amazonas; approximately 50 km upstream of Santarem	2014-11-27	River margin	29.7	6.97	8.5	52	28.5	0.2	Bogota-Gregory; Mandrekar & Silva
Clupeiformes	Pristigasteridae	Pellona	Pellona flavipinnis	Para	Santarem	Amazonas	rio Amazonas close to Lago do Santana; Marimarituba community; 50 m of and parallel to the north margin of the island located in the main channel of the rio Amazonas; approximately 50 km upstream of Santarem	2014-11-27	River margin	29.7	6.97	8.5	52	28.5	0.2	Bogota-Gregory; Mandrekar & Silva
Characiformes	Anostomidae	Schizodon	Schizodon vittatus	Para	Santarem	Tapajos	rio Tapajos; on the east margin of the main channel of the rio Tapajos; 2 km northwest of Alter do Chao	2015-02-14	River margin	29.1	6.62	5.3	15.63	7.96	1.1	Bogota-Gregory & Figueira
Cichliformes	Cichlidae	Cichla	Cichla pinima	Para	Santarem	Tapajos	rio Tapajos; on the east margin of the main channel of the rio Tapajos; 20 km west of Santarem	2014-11-28	River margin	30.7	7.06	7.4	15.27	3.16	1.2	Bogota-Gregory; Mandrekar & Silva
Characiformes	Anostomidae	Schizodon	Schizodon fasciatus	Para	Santarem	Tapajos	rio Tapajos; on the east margin of the main channel of the rio Tapajos; 2 km northwest of Alter do Chao	2015-02-14	River margin	29.1	6.62	5.3	15.63	7.96	1.1	Bogota-Gregory & Figueira
Characiformes	Acestrorhynchidae	Acestrorhynchus	Acestrorhynchus falcirostris	Para	Santarem	Tapajos	rio Tapajos; on the east margin of the main channel of the rio Tapajos; 2 km northwest of Alter do Chao	2015-02-14	River margin	29.1	6.62	5.3	15.63	7.96	1.1	Bogota-Gregory & Figueira
Characiformes	Acestrorhynchidae	Acestrorhynchus	Acestrorhynchus falcirostris	Para	Santarem	Tapajos	rio Tapajos; on the east margin of the main channel of the rio Tapajos; 2 km northwest of Alter do Chao	2015-02-14	River margin	29.1	6.62	5.3	15.63	7.96	1.1	Bogota-Gregory & Figueira
Characiformes	Anostomidae	Schizodon	Schizodon fasciatus	Para	Santarem	Tapajos	rio Tapajos; on the east margin of the main channel of the rio Tapajos; 20 km west of Santarem	2014-11-28	River margin	30.7	7.06	7.4	15.27	3.16	1.2	Bogota-Gregory; Mandrekar & Silva
Characiformes	Anostomidae	Schizodon	Schizodon fasciatus	Para	Santarem	Tapajos	rio Tapajos; on the east margin of the main channel of the rio Tapajos; 20 km west of Santarem	2014-11-28	River margin	30.7	7.06	7.4	15.27	3.16	1.2	Bogota-Gregory; Mandrekar & Silva
Characiformes	Anostomidae	Schizodon	Schizodon fasciatus	Para	Santarem	Tapajos	rio Tapajos; on the east margin of the main channel of the rio Tapajos; 20 km west of Santarem	2014-11-28	River margin	30.7	7.06	7.4	15.27	3.16	1.2	Bogota-Gregory; Mandrekar & Silva
Gymnotiformes	Apteronotidae	Sternarchogiton	Sternarchogiton preto	Para	Santarem	Amazonas	rio Amazonas close to Lago do Santana; Marimarituba community; 50 m of and parallel to the north margin of the island located in the main channel of the rio Amazonas; approximately 50 km upstream of Santarem	2014-11-27	River margin	29.7	6.97	8.5	52	28.5	0.2	Bogota-Gregory; Mandrekar & Silva
Characiformes	Triportheidae	Agoniates	Agoniates halecinus	Para	Santarem	Tapajos	rio Tapajos; on the east margin of the main channel of the rio Tapajos; 2 km northwest of Alter do Chao	2015-02-14	River margin	29.1	6.62	5.3	15.63	7.96	1.1	Bogota-Gregory & Figueira
Cichliformes	Cichlidae	Cichla	Cichla pinima	Para	Santarem	Arapiuns	rio Arapiuns; 1.5 km west of Santa Sofia community	2015-02-13	River margin	25	5.79	5	8.73	2.8	2.4	Bogota-Gregory & Figueira
Cichliformes	Cichlidae	Cichla	Cichla pinima	Para	Santarem	Arapiuns	rio Arapiuns; 1.5 km west of Santa Sofia community	2015-02-13	River margin	25	5.79	5	8.73	2.8	2.4	Bogota-Gregory & Figueira
Siluriformes	Doradidae	Hassar	Hassar orestis	Para	Santarem	Arapiuns	rio Arapiuns; 1.5 km west of Santa Sofia community	2015-02-13	River margin	25	5.79	5	8.73	2.8	2.4	Bogota-Gregory & Figueira
Siluriformes	Doradidae	Hassar	Hassar orestis	Para	Santarem	Arapiuns	rio Arapiuns; 1.5 km west of Santa Sofia community	2015-02-13	River margin	25	5.79	5	8.73	2.8	2.4	Bogota-Gregory & Figueira
Siluriformes	Doradidae	Hassar	Hassar orestis	Para	Santarem	Arapiuns	rio Arapiuns; 1.5 km west of Santa Sofia community	2015-02-13	River margin	25	5.79	5	8.73	2.8	2.4	Bogota-Gregory & Figueira
Siluriformes	Doradidae	Hassar	Hassar orestis	Para	Santarem	Arapiuns	rio Arapiuns; 1.5 km west of Santa Sofia community	2015-02-13	River margin	25	5.79	5	8.73	2.8	2.4	Bogota-Gregory & Figueira
Siluriformes	Doradidae	Hassar	Hassar orestis	Para	Santarem	Arapiuns	rio Arapiuns; 1.5 km west of Santa Sofia community	2015-02-13	River margin	25	5.79	5	8.73	2.8	2.4	Bogota-Gregory & Figueira
Siluriformes	Doradidae	Hassar	Hassar orestis	Para	Santarem	Arapiuns	rio Arapiuns; 1.5 km west of Santa Sofia community	2015-02-13	River margin	25	5.79	5	8.73	2.8	2.4	Bogota-Gregory & Figueira
Characiformes	Triportheidae	Agoniates	Agoniates halecinus	Para	Santarem	Arapiuns	rio Arapiuns; 1.5 km west of Santa Sofia community	2015-02-13	River margin	25	5.79	5	8.73	2.8	2.4	Bogota-Gregory & Figueira
Characiformes	Triportheidae	Agoniates	Agoniates halecinus	Para	Santarem	Arapiuns	rio Arapiuns; 1.5 km west of Santa Sofia community	2015-02-13	River margin	25	5.79	5	8.73	2.8	2.4	Bogota-Gregory & Figueira
Characiformes	Triportheidae	Agoniates	Agoniates halecinus	Para	Santarem	Arapiuns	rio Arapiuns; 1.5 km west of Santa Sofia community	2015-02-13	River margin	25	5.79	5	8.73	2.8	2.4	Bogota-Gregory & Figueira
Characiformes	Triportheidae	Agoniates	Agoniates halecinus	Para	Santarem	Arapiuns	rio Arapiuns; 1.5 km west of Santa Sofia community	2015-02-13	River margin	25	5.79	5	8.73	2.8	2.4	Bogota-Gregory & Figueira
Characiformes	Triportheidae	Agoniates	Agoniates halecinus	Para	Santarem	Arapiuns	rio Arapiuns; 1.5 km west of Santa Sofia community	2015-02-13	River margin	25	5.79	5	8.73	2.8	2.4	Bogota-Gregory & Figueira
Characiformes	Triportheidae	Agoniates	Agoniates halecinus	Para	Santarem	Arapiuns	rio Arapiuns; 1.5 km west of Santa Sofia community	2015-02-13	River margin	25	5.79	5	8.73	2.8	2.4	Bogota-Gregory & Figueira
Characiformes	Triportheidae	Agoniates	Agoniates halecinus	Para	Santarem	Arapiuns	rio Arapiuns; 1.5 km west of Santa Sofia community	2015-02-13	River margin	25	5.79	5	8.73	2.8	2.4	Bogota-Gregory & Figueira
Characiformes	Triportheidae	Agoniates	Agoniates halecinus	Para	Santarem	Arapiuns	rio Arapiuns; 1.5 km west of Santa Sofia community	2015-02-13	River margin	25	5.79	5	8.73	2.8	2.4	Bogota-Gregory & Figueira
Characiformes	Triportheidae	Agoniates	Agoniates halecinus	Para	Santarem	Arapiuns	rio Arapiuns; 1.5 km west of Santa Sofia community	2015-02-13	River margin	25	5.79	5	8.73	2.8	2.4	Bogota-Gregory & Figueira
Characiformes	Triportheidae	Agoniates	Agoniates halecinus	Para	Santarem	Arapiuns	rio Arapiuns; 1.5 km west of Santa Sofia community	2015-02-13	River margin	25	5.79	5	8.73	2.8	2.4	Bogota-Gregory & Figueira
Characiformes	Serrasalmidae	Serrasalmus	Serrasalmus gouldingi	Para	Santarem	Arapiuns	rio Arapiuns; 1.5 km west of Santa Sofia community	2015-02-13	River margin	25	5.79	5	8.73	2.8	2.4	Bogota-Gregory & Figueira
Characiformes	Serrasalmidae	Serrasalmus	Serrasalmus gouldingi	Para	Santarem	Arapiuns	rio Arapiuns; 1.5 km west of Santa Sofia community	2015-02-13	River margin	25	5.79	5	8.73	2.8	2.4	Bogota-Gregory & Figueira
Characiformes	Anostomidae	Schizodon	Schizodon fasciatus	Para	Santarem	Arapiuns	rio Arapiuns; 1.5 km west of Santa Sofia community	2015-02-13	River margin	25	5.79	5	8.73	2.8	2.4	Bogota-Gregory & Figueira
Characiformes	Anostomidae	Schizodon	Schizodon vittatus	Para	Santarem	Arapiuns	rio Arapiuns; 1.5 km west of Santa Sofia community	2015-02-13	River margin	25	5.79	5	8.73	2.8	2.4	Bogota-Gregory & Figueira
Characiformes	Anostomidae	Schizodon	Schizodon vittatus	Para	Santarem	Arapiuns	rio Arapiuns; 1.5 km west of Santa Sofia community	2015-02-13	River margin	25	5.79	5	8.73	2.8	2.4	Bogota-Gregory & Figueira
Characiformes	Triportheidae	Triportheus	Triportheus albus	Para	Santarem	Arapiuns	rio Arapiuns; 1.5 km west of Santa Sofia community	2015-02-13	River margin	25	5.79	5	8.73	2.8	2.4	Bogota-Gregory & Figueira
Characiformes	Triportheidae	Triportheus	Triportheus albus	Para	Santarem	Arapiuns	rio Arapiuns; 1.5 km west of Santa Sofia community	2015-02-13	River margin	25	5.79	5	8.73	2.8	2.4	Bogota-Gregory & Figueira
Characiformes	Triportheidae	Triportheus	Triportheus albus	Para	Santarem	Arapiuns	rio Arapiuns; 1.5 km west of Santa Sofia community	2015-02-13	River margin	25	5.79	5	8.73	2.8	2.4	Bogota-Gregory & Figueira
Characiformes	Triportheidae	Triportheus	Triportheus albus	Para	Santarem	Arapiuns	rio Arapiuns; 1.5 km west of Santa Sofia community	2015-02-13	River margin	25	5.79	5	8.73	2.8	2.4	Bogota-Gregory & Figueira
Characiformes	Triportheidae	Triportheus	Triportheus albus	Para	Santarem	Arapiuns	rio Arapiuns; 1.5 km west of Santa Sofia community	2015-02-13	River margin	25	5.79	5	8.73	2.8	2.4	Bogota-Gregory & Figueira
Characiformes	Triportheidae	Triportheus	Triportheus albus	Para	Santarem	Arapiuns	rio Arapiuns; 1.5 km west of Santa Sofia community	2015-02-13	River margin	25	5.79	5	8.73	2.8	2.4	Bogota-Gregory & Figueira
Characiformes	Triportheidae	Triportheus	Triportheus albus	Para	Santarem	Arapiuns	rio Arapiuns; 1.5 km west of Santa Sofia community	2015-02-13	River margin	25	5.79	5	8.73	2.8	2.4	Bogota-Gregory & Figueira
Characiformes	Triportheidae	Triportheus	Triportheus albus	Para	Santarem	Arapiuns	rio Arapiuns; 1.5 km west of Santa Sofia community	2015-02-13	River margin	25	5.79	5	8.73	2.8	2.4	Bogota-Gregory & Figueira
Siluriformes	Pimelodidae	Pimelodus	Pimelodus tetramerus	Para	Santarem	Arapiuns	rio Arapiuns; 1.5 km west of Santa Sofia community	2015-02-13	River margin	25	5.79	5	8.73	2.8	2.4	Bogota-Gregory & Figueira
Siluriformes	Pimelodidae	Pimelodus	Pimelodus tetramerus	Para	Santarem	Arapiuns	rio Arapiuns; 1.5 km west of Santa Sofia community	2015-02-13	River margin	25	5.79	5	8.73	2.8	2.4	Bogota-Gregory & Figueira
Siluriformes	Pimelodidae	Pimelodus	Pimelodus tetramerus	Para	Santarem	Arapiuns	rio Arapiuns; 1.5 km west of Santa Sofia community	2015-02-13	River margin	25	5.79	5	8.73	2.8	2.4	Bogota-Gregory & Figueira
Siluriformes	Pimelodidae	Pimelodus	Pimelodus tetramerus	Para	Santarem	Arapiuns	rio Arapiuns; 1.5 km west of Santa Sofia community	2015-02-13	River margin	25	5.79	5	8.73	2.8	2.4	Bogota-Gregory & Figueira
Siluriformes	Auchenipteridae	Tympanopleura	Tympanopleura atronasus	Para	Santarem	Amazonas	rio Amazonas; on the south margin of the main channel of the rio Amazonas; approximately 30 km upstream of Santarem and 5.5 km northwest of Arapixuna community	2015-04-02	River margin	27.89	5.7	2.6	59.8	89	0.3	Bogota-Gregory & Figueira
Gymnotiformes	Apteronotidae	Sternarchella	Sternarchella orthos	Para	Santarem	Amazonas	rio Amazonas; on the south margin of the main channel of the rio Amazonas; approximately 30 km upstream of Santarem and 5.5 km northwest of Arapixuna community	2015-04-02	River margin	27.89	5.7	2.6	59.8	89	0.3	Bogota-Gregory & Figueira
Gymnotiformes	Apteronotidae	Sternarchella	Sternarchella orthos	Para	Santarem	Amazonas	rio Amazonas; on the south margin of the main channel of the rio Amazonas; approximately 30 km upstream of Santarem and 5.5 km northwest of Arapixuna community	2015-04-02	River margin	27.89	5.7	2.6	59.8	89	0.3	Bogota-Gregory & Figueira
Characiformes	Anostomidae	Laemolyta	Laemolyta proxima	Para	Santarem	Tapajos	rio Tapajos; on the east margin of the main channel of the rio Tapajos; 2 km northwest of Alter do Chao	2015-04-06	River margin	29.5	5.55	4.2	14.33	9.56	1.2	Bogota-Gregory & Figueira
Characiformes	Triportheidae	Agoniates	Agoniates halecinus	Para	Santarem	Tapajos	rio Tapajos; on the east margin of the main channel of the rio Tapajos; 2 km northwest of Alter do Chao	2015-04-06	River margin	29.5	5.55	4.2	14.33	9.56	1.2	Bogota-Gregory & Figueira
Gymnotiformes	Rhamphichthyidae	Steatogenys	Steatogenys elegans	Para	Santarem	Amazonas	rio Amazonas; on the south margin of the main channel of the rio Amazonas; approximately 30 km upstream of Santarem and 5.5 km northwest of Arapixuna community	2015-04-02	River margin	27.89	5.7	2.6	59.8	89	0.3	Bogota-Gregory & Figueira
Gymnotiformes	Apteronotidae	Sternarchella	Sternarchella calhamazon	Para	Santarem	Amazonas	rio Amazonas; on the south margin of the main channel of the rio Amazonas; approximately 30 km upstream of Santarem and 5.5 km northwest of Arapixuna community	2015-04-02	River margin	27.89	5.7	2.6	59.8	89	0.3	Bogota-Gregory & Figueira
Siluriformes	Auchenipteridae	Tympanopleura	Tympanopleura rondoni	Para	Santarem	Amazonas	rio Amazonas; on the south margin of the main channel of the rio Amazonas; approximately 30 km upstream of Santarem and 5.5 km northwest of Arapixuna community	2015-04-02	River margin	27.89	5.7	2.6	59.8	89	0.3	Bogota-Gregory & Figueira
Siluriformes	Pimelodidae	Platysilurus	Platysilurus mucosus	Para	Santarem	Amazonas	rio Amazonas; on the south margin of the main channel of the rio Amazonas; approximately 30 km upstream of Santarem and 5.5 km northwest of Arapixuna community	2015-04-02	River margin	27.89	5.7	2.6	59.8	89	0.3	Bogota-Gregory & Figueira
Clupeiformes	Engraulidae	Anchovia	Anchovia surinamensis	Para	Santarem	Amazonas	rio Amazonas; on the south margin of the main channel of the rio Amazonas; approximately 30 km upstream of Santarem and 5.5 km northwest of Arapixuna community	2015-04-02	River margin	27.89	5.7	2.6	59.8	89	0.3	Bogota-Gregory & Figueira
Siluriformes	Loricariidae	Loricaria	Loricaria cf cataphracta	Para	Santarem	Amazonas	rio Amazonas; on the south margin of the main channel of the rio Amazonas; approximately 30 km upstream of Santarem and 5.5 km northwest of Arapixuna community	2015-04-02	River margin	27.89	5.7	2.6	59.8	89	0.3	Bogota-Gregory & Figueira
Siluriformes	Loricariidae	Loricaria	Loricaria cf cataphracta	Para	Santarem	Amazonas	rio Amazonas; on the south margin of the main channel of the rio Amazonas; approximately 30 km upstream of Santarem and 5.5 km northwest of Arapixuna community	2015-04-02	River margin	27.89	5.7	2.6	59.8	89	0.3	Bogota-Gregory & Figueira
Characiformes	Triportheidae	Triportheus	Triportheus cf angulatus	Para	Santarem	Amazonas	rio Amazonas; on the south margin of the main channel of the rio Amazonas; approximately 30 km upstream of Santarem and 5.5 km northwest of Arapixuna community	2015-04-02	River margin	27.89	5.7	2.6	59.8	89	0.3	Bogota-Gregory & Figueira
Characiformes	Curimatidae	Curimatella	Curimatella immaculata	Para	Santarem	Arapiuns	rio Arapiuns 50 m of and parallel to Lago do Padre; east margin of the rio Arapiuns; approximately 4 km southwest of Villa Franca community	2014-12-01	River margin	30.8	5.83	10.3	7.54	0.75	1.5	Bogota-Gregory; Mandrekar & Silva
Characiformes	Curimatidae	Curimatella	Curimatella immaculata	Para	Santarem	Arapiuns	rio Arapiuns 50 m of and parallel to Lago do Padre; east margin of the rio Arapiuns; approximately 4 km southwest of Villa Franca community	2014-12-01	River margin	30.8	5.83	10.3	7.54	0.75	1.5	Bogota-Gregory; Mandrekar & Silva
Characiformes	Curimatidae	Curimatella	Curimatella immaculata	Para	Santarem	Arapiuns	rio Arapiuns 50 m of and parallel to Lago do Padre; east margin of the rio Arapiuns; approximately 4 km southwest of Villa Franca community	2014-12-01	River margin	30.8	5.83	10.3	7.54	0.75	1.5	Bogota-Gregory; Mandrekar & Silva
Characiformes	Curimatidae	Curimatella	Curimatella immaculata	Para	Santarem	Arapiuns	rio Arapiuns 50 m of and parallel to Lago do Padre; east margin of the rio Arapiuns; approximately 4 km southwest of Villa Franca community	2014-12-01	River margin	30.8	5.83	10.3	7.54	0.75	1.5	Bogota-Gregory; Mandrekar & Silva
Characiformes	Curimatidae	Curimatella	Curimatella immaculata	Para	Santarem	Arapiuns	rio Arapiuns 50 m of and parallel to Lago do Padre; east margin of the rio Arapiuns; approximately 4 km southwest of Villa Franca community	2014-12-01	River margin	30.8	5.83	10.3	7.54	0.75	1.5	Bogota-Gregory; Mandrekar & Silva
Characiformes	Curimatidae	Curimatella	Curimatella immaculata	Para	Santarem	Arapiuns	rio Arapiuns 50 m of and parallel to Lago do Padre; east margin of the rio Arapiuns; approximately 4 km southwest of Villa Franca community	2014-12-01	River margin	30.8	5.83	10.3	7.54	0.75	1.5	Bogota-Gregory; Mandrekar & Silva
Characiformes	Curimatidae	Curimatella	Curimatella immaculata	Para	Santarem	Arapiuns	rio Arapiuns 50 m of and parallel to Lago do Padre; east margin of the rio Arapiuns; approximately 4 km southwest of Villa Franca community	2014-12-01	River margin	30.8	5.83	10.3	7.54	0.75	1.5	Bogota-Gregory; Mandrekar & Silva
Characiformes	Curimatidae	Curimatella	Curimatella immaculata	Para	Santarem	Arapiuns	rio Arapiuns 50 m of and parallel to Lago do Padre; east margin of the rio Arapiuns; approximately 4 km southwest of Villa Franca community	2014-12-01	River margin	30.8	5.83	10.3	7.54	0.75	1.5	Bogota-Gregory; Mandrekar & Silva
Characiformes	Curimatidae	Curimatella	Curimatella immaculata	Para	Santarem	Arapiuns	rio Arapiuns 50 m of and parallel to Lago do Padre; east margin of the rio Arapiuns; approximately 4 km southwest of Villa Franca community	2014-12-01	River margin	30.8	5.83	10.3	7.54	0.75	1.5	Bogota-Gregory; Mandrekar & Silva
Characiformes	Curimatidae	Curimatella	Curimatella immaculata	Para	Santarem	Arapiuns	rio Arapiuns 50 m of and parallel to Lago do Padre; east margin of the rio Arapiuns; approximately 4 km southwest of Villa Franca community	2014-12-01	River margin	30.8	5.83	10.3	7.54	0.75	1.5	Bogota-Gregory; Mandrekar & Silva
Characiformes	Curimatidae	Curimatella	Curimatella immaculata	Para	Santarem	Arapiuns	rio Arapiuns 50 m of and parallel to Lago do Padre; east margin of the rio Arapiuns; approximately 4 km southwest of Villa Franca community	2014-12-01	River margin	30.8	5.83	10.3	7.54	0.75	1.5	Bogota-Gregory; Mandrekar & Silva
Characiformes	Curimatidae	Curimatella	Curimatella immaculata	Para	Santarem	Arapiuns	rio Arapiuns 50 m of and parallel to Lago do Padre; east margin of the rio Arapiuns; approximately 4 km southwest of Villa Franca community	2014-12-01	River margin	30.8	5.83	10.3	7.54	0.75	1.5	Bogota-Gregory; Mandrekar & Silva
Characiformes	Curimatidae	Curimatella	Curimatella immaculata	Para	Santarem	Arapiuns	rio Arapiuns 50 m of and parallel to Lago do Padre; east margin of the rio Arapiuns; approximately 4 km southwest of Villa Franca community	2014-12-01	River margin	30.8	5.83	10.3	7.54	0.75	1.5	Bogota-Gregory; Mandrekar & Silva
Characiformes	Curimatidae	Curimatella	Curimatella immaculata	Para	Santarem	Arapiuns	rio Arapiuns 50 m of and parallel to Lago do Padre; east margin of the rio Arapiuns; approximately 4 km southwest of Villa Franca community	2014-12-01	River margin	30.8	5.83	10.3	7.54	0.75	1.5	Bogota-Gregory; Mandrekar & Silva
Characiformes	Curimatidae	Curimatella	Curimatella immaculata	Para	Santarem	Arapiuns	rio Arapiuns 50 m of and parallel to Lago do Padre; east margin of the rio Arapiuns; approximately 4 km southwest of Villa Franca community	2014-12-01	River margin	30.8	5.83	10.3	7.54	0.75	1.5	Bogota-Gregory; Mandrekar & Silva
Characiformes	Curimatidae	Curimatella	Curimatella immaculata	Para	Santarem	Arapiuns	rio Arapiuns 50 m of and parallel to Lago do Padre; east margin of the rio Arapiuns; approximately 4 km southwest of Villa Franca community	2014-12-01	River margin	30.8	5.83	10.3	7.54	0.75	1.5	Bogota-Gregory; Mandrekar & Silva
Characiformes	Curimatidae	Curimatella	Curimatella immaculata	Para	Santarem	Arapiuns	rio Arapiuns 50 m of and parallel to Lago do Padre; east margin of the rio Arapiuns; approximately 4 km southwest of Villa Franca community	2014-12-01	River margin	30.8	5.83	10.3	7.54	0.75	1.5	Bogota-Gregory; Mandrekar & Silva
Characiformes	Curimatidae	Curimatella	Curimatella immaculata	Para	Santarem	Arapiuns	rio Arapiuns 50 m of and parallel to Lago do Padre; east margin of the rio Arapiuns; approximately 4 km southwest of Villa Franca community	2014-12-01	River margin	30.8	5.83	10.3	7.54	0.75	1.5	Bogota-Gregory; Mandrekar & Silva
Characiformes	Curimatidae	Curimatella	Curimatella immaculata	Para	Santarem	Arapiuns	rio Arapiuns 50 m of and parallel to Lago do Padre; east margin of the rio Arapiuns; approximately 4 km southwest of Villa Franca community	2014-12-01	River margin	30.8	5.83	10.3	7.54	0.75	1.5	Bogota-Gregory; Mandrekar & Silva
Characiformes	Curimatidae	Curimatella	Curimatella immaculata	Para	Santarem	Arapiuns	rio Arapiuns 50 m of and parallel to Lago do Padre; east margin of the rio Arapiuns; approximately 4 km southwest of Villa Franca community	2014-12-01	River margin	30.8	5.83	10.3	7.54	0.75	1.5	Bogota-Gregory; Mandrekar & Silva
Characiformes	Curimatidae	Curimatella	Curimatella immaculata	Para	Santarem	Arapiuns	rio Arapiuns 50 m of and parallel to Lago do Padre; east margin of the rio Arapiuns; approximately 4 km southwest of Villa Franca community	2014-12-01	River margin	30.8	5.83	10.3	7.54	0.75	1.5	Bogota-Gregory; Mandrekar & Silva
Characiformes	Curimatidae	Curimatella	Curimatella immaculata	Para	Santarem	Arapiuns	rio Arapiuns 50 m of and parallel to Lago do Padre; east margin of the rio Arapiuns; approximately 4 km southwest of Villa Franca community	2014-12-01	River margin	30.8	5.83	10.3	7.54	0.75	1.5	Bogota-Gregory; Mandrekar & Silva
Characiformes	Curimatidae	Curimatella	Curimatella immaculata	Para	Santarem	Arapiuns	rio Arapiuns 50 m of and parallel to Lago do Padre; east margin of the rio Arapiuns; approximately 4 km southwest of Villa Franca community	2014-12-01	River margin	30.8	5.83	10.3	7.54	0.75	1.5	Bogota-Gregory; Mandrekar & Silva
Characiformes	Curimatidae	Curimatella	Curimatella immaculata	Para	Santarem	Arapiuns	rio Arapiuns 50 m of and parallel to Lago do Padre; east margin of the rio Arapiuns; approximately 4 km southwest of Villa Franca community	2014-12-01	River margin	30.8	5.83	10.3	7.54	0.75	1.5	Bogota-Gregory; Mandrekar & Silva
Characiformes	Curimatidae	Curimatella	Curimatella immaculata	Para	Santarem	Arapiuns	rio Arapiuns 50 m of and parallel to Lago do Padre; east margin of the rio Arapiuns; approximately 4 km southwest of Villa Franca community	2014-12-01	River margin	30.8	5.83	10.3	7.54	0.75	1.5	Bogota-Gregory; Mandrekar & Silva
Characiformes	Curimatidae	Curimatella	Curimatella immaculata	Para	Santarem	Arapiuns	rio Arapiuns 50 m of and parallel to Lago do Padre; east margin of the rio Arapiuns; approximately 4 km southwest of Villa Franca community	2014-12-01	River margin	30.8	5.83	10.3	7.54	0.75	1.5	Bogota-Gregory; Mandrekar & Silva
Characiformes	Curimatidae	Curimatella	Curimatella immaculata	Para	Santarem	Arapiuns	rio Arapiuns 50 m of and parallel to Lago do Padre; east margin of the rio Arapiuns; approximately 4 km southwest of Villa Franca community	2014-12-01	River margin	30.8	5.83	10.3	7.54	0.75	1.5	Bogota-Gregory; Mandrekar & Silva
Characiformes	Curimatidae	Curimatella	Curimatella immaculata	Para	Santarem	Arapiuns	rio Arapiuns 50 m of and parallel to Lago do Padre; east margin of the rio Arapiuns; approximately 4 km southwest of Villa Franca community	2014-12-01	River margin	30.8	5.83	10.3	7.54	0.75	1.5	Bogota-Gregory; Mandrekar & Silva
Characiformes	Curimatidae	Curimatella	Curimatella immaculata	Para	Santarem	Arapiuns	rio Arapiuns 50 m of and parallel to Lago do Padre; east margin of the rio Arapiuns; approximately 4 km southwest of Villa Franca community	2014-12-01	River margin	30.8	5.83	10.3	7.54	0.75	1.5	Bogota-Gregory; Mandrekar & Silva
Characiformes	Curimatidae	Curimatella	Curimatella immaculata	Para	Santarem	Arapiuns	rio Arapiuns 50 m of and parallel to Lago do Padre; east margin of the rio Arapiuns; approximately 4 km southwest of Villa Franca community	2014-12-01	River margin	30.8	5.83	10.3	7.54	0.75	1.5	Bogota-Gregory; Mandrekar & Silva
Characiformes	Curimatidae	Curimatella	Curimatella immaculata	Para	Santarem	Arapiuns	rio Arapiuns 50 m of and parallel to Lago do Padre; east margin of the rio Arapiuns; approximately 4 km southwest of Villa Franca community	2014-12-01	River margin	30.8	5.83	10.3	7.54	0.75	1.5	Bogota-Gregory; Mandrekar & Silva
Characiformes	Curimatidae	Curimatella	Curimatella immaculata	Para	Santarem	Arapiuns	rio Arapiuns 50 m of and parallel to Lago do Padre; east margin of the rio Arapiuns; approximately 4 km southwest of Villa Franca community	2014-12-01	River margin	30.8	5.83	10.3	7.54	0.75	1.5	Bogota-Gregory; Mandrekar & Silva
Characiformes	Curimatidae	Curimatella	Curimatella immaculata	Para	Santarem	Arapiuns	rio Arapiuns 50 m of and parallel to Lago do Padre; east margin of the rio Arapiuns; approximately 4 km southwest of Villa Franca community	2014-12-01	River margin	30.8	5.83	10.3	7.54	0.75	1.5	Bogota-Gregory; Mandrekar & Silva
Characiformes	Curimatidae	Curimatella	Curimatella immaculata	Para	Santarem	Arapiuns	rio Arapiuns 50 m of and parallel to Lago do Padre; east margin of the rio Arapiuns; approximately 4 km southwest of Villa Franca community	2014-12-01	River margin	30.8	5.83	10.3	7.54	0.75	1.5	Bogota-Gregory; Mandrekar & Silva
Characiformes	Curimatidae	Curimatella	Curimatella immaculata	Para	Santarem	Arapiuns	rio Arapiuns 50 m of and parallel to Lago do Padre; east margin of the rio Arapiuns; approximately 4 km southwest of Villa Franca community	2014-12-01	River margin	30.8	5.83	10.3	7.54	0.75	1.5	Bogota-Gregory; Mandrekar & Silva
Characiformes	Curimatidae	Curimatella	Curimatella immaculata	Para	Santarem	Arapiuns	rio Arapiuns 50 m of and parallel to Lago do Padre; east margin of the rio Arapiuns; approximately 4 km southwest of Villa Franca community	2014-12-01	River margin	30.8	5.83	10.3	7.54	0.75	1.5	Bogota-Gregory; Mandrekar & Silva
Characiformes	Curimatidae	Curimatella	Curimatella immaculata	Para	Santarem	Arapiuns	rio Arapiuns 50 m of and parallel to Lago do Padre; east margin of the rio Arapiuns; approximately 4 km southwest of Villa Franca community	2014-12-01	River margin	30.8	5.83	10.3	7.54	0.75	1.5	Bogota-Gregory; Mandrekar & Silva
Characiformes	Curimatidae	Curimatella	Curimatella immaculata	Para	Santarem	Arapiuns	rio Arapiuns 50 m of and parallel to Lago do Padre; east margin of the rio Arapiuns; approximately 4 km southwest of Villa Franca community	2014-12-01	River margin	30.8	5.83	10.3	7.54	0.75	1.5	Bogota-Gregory; Mandrekar & Silva
Characiformes	Curimatidae	Curimatella	Curimatella immaculata	Para	Santarem	Arapiuns	rio Arapiuns 50 m of and parallel to Lago do Padre; east margin of the rio Arapiuns; approximately 4 km southwest of Villa Franca community	2014-12-01	River margin	30.8	5.83	10.3	7.54	0.75	1.5	Bogota-Gregory; Mandrekar & Silva
Characiformes	Curimatidae	Curimatella	Curimatella immaculata	Para	Santarem	Arapiuns	rio Arapiuns 50 m of and parallel to Lago do Padre; east margin of the rio Arapiuns; approximately 4 km southwest of Villa Franca community	2014-12-01	River margin	30.8	5.83	10.3	7.54	0.75	1.5	Bogota-Gregory; Mandrekar & Silva
Characiformes	Curimatidae	Curimatella	Curimatella immaculata	Para	Santarem	Arapiuns	rio Arapiuns 50 m of and parallel to Lago do Padre; east margin of the rio Arapiuns; approximately 4 km southwest of Villa Franca community	2014-12-01	River margin	30.8	5.83	10.3	7.54	0.75	1.5	Bogota-Gregory; Mandrekar & Silva
Characiformes	Curimatidae	Curimatella	Curimatella immaculata	Para	Santarem	Arapiuns	rio Arapiuns 50 m of and parallel to Lago do Padre; east margin of the rio Arapiuns; approximately 4 km southwest of Villa Franca community	2014-12-01	River margin	30.8	5.83	10.3	7.54	0.75	1.5	Bogota-Gregory; Mandrekar & Silva
Characiformes	Curimatidae	Curimatella	Curimatella immaculata	Para	Santarem	Arapiuns	rio Arapiuns 50 m of and parallel to Lago do Padre; east margin of the rio Arapiuns; approximately 4 km southwest of Villa Franca community	2014-12-01	River margin	30.8	5.83	10.3	7.54	0.75	1.5	Bogota-Gregory; Mandrekar & Silva
Characiformes	Curimatidae	Curimatella	Curimatella immaculata	Para	Santarem	Arapiuns	rio Arapiuns 50 m of and parallel to Lago do Padre; east margin of the rio Arapiuns; approximately 4 km southwest of Villa Franca community	2014-12-01	River margin	30.8	5.83	10.3	7.54	0.75	1.5	Bogota-Gregory; Mandrekar & Silva
Characiformes	Curimatidae	Curimatella	Curimatella immaculata	Para	Santarem	Arapiuns	rio Arapiuns 50 m of and parallel to Lago do Padre; east margin of the rio Arapiuns; approximately 4 km southwest of Villa Franca community	2014-12-01	River margin	30.8	5.83	10.3	7.54	0.75	1.5	Bogota-Gregory; Mandrekar & Silva
Characiformes	Curimatidae	Curimatella	Curimatella immaculata	Para	Santarem	Arapiuns	rio Arapiuns 50 m of and parallel to Lago do Padre; east margin of the rio Arapiuns; approximately 4 km southwest of Villa Franca community	2014-12-01	River margin	30.8	5.83	10.3	7.54	0.75	1.5	Bogota-Gregory; Mandrekar & Silva
Characiformes	Curimatidae	Curimatella	Curimatella immaculata	Para	Santarem	Arapiuns	rio Arapiuns 50 m of and parallel to Lago do Padre; east margin of the rio Arapiuns; approximately 4 km southwest of Villa Franca community	2014-12-01	River margin	30.8	5.83	10.3	7.54	0.75	1.5	Bogota-Gregory; Mandrekar & Silva
Characiformes	Curimatidae	Curimatella	Curimatella immaculata	Para	Santarem	Arapiuns	rio Arapiuns 50 m of and parallel to Lago do Padre; east margin of the rio Arapiuns; approximately 4 km southwest of Villa Franca community	2014-12-01	River margin	30.8	5.83	10.3	7.54	0.75	1.5	Bogota-Gregory; Mandrekar & Silva
Characiformes	Curimatidae	Curimatella	Curimatella immaculata	Para	Santarem	Arapiuns	rio Arapiuns 50 m of and parallel to Lago do Padre; east margin of the rio Arapiuns; approximately 4 km southwest of Villa Franca community	2014-12-01	River margin	30.8	5.83	10.3	7.54	0.75	1.5	Bogota-Gregory; Mandrekar & Silva
Characiformes	Curimatidae	Curimatella	Curimatella immaculata	Para	Santarem	Arapiuns	rio Arapiuns 50 m of and parallel to Lago do Padre; east margin of the rio Arapiuns; approximately 4 km southwest of Villa Franca community	2014-12-01	River margin	30.8	5.83	10.3	7.54	0.75	1.5	Bogota-Gregory; Mandrekar & Silva
Characiformes	Curimatidae	Curimatella	Curimatella immaculata	Para	Santarem	Arapiuns	rio Arapiuns 50 m of and parallel to Lago do Padre; east margin of the rio Arapiuns; approximately 4 km southwest of Villa Franca community	2014-12-01	River margin	30.8	5.83	10.3	7.54	0.75	1.5	Bogota-Gregory; Mandrekar & Silva
Characiformes	Curimatidae	Curimatella	Curimatella immaculata	Para	Santarem	Arapiuns	rio Arapiuns 50 m of and parallel to Lago do Padre; east margin of the rio Arapiuns; approximately 4 km southwest of Villa Franca community	2014-12-01	River margin	30.8	5.83	10.3	7.54	0.75	1.5	Bogota-Gregory; Mandrekar & Silva
Characiformes	Curimatidae	Curimatella	Curimatella immaculata	Para	Santarem	Arapiuns	rio Arapiuns 50 m of and parallel to Lago do Padre; east margin of the rio Arapiuns; approximately 4 km southwest of Villa Franca community	2014-12-01	River margin	30.8	5.83	10.3	7.54	0.75	1.5	Bogota-Gregory; Mandrekar & Silva
Characiformes	Curimatidae	Curimatella	Curimatella immaculata	Para	Santarem	Arapiuns	rio Arapiuns 50 m of and parallel to Lago do Padre; east margin of the rio Arapiuns; approximately 4 km southwest of Villa Franca community	2014-12-01	River margin	30.8	5.83	10.3	7.54	0.75	1.5	Bogota-Gregory; Mandrekar & Silva
Characiformes	Curimatidae	Curimatella	Curimatella immaculata	Para	Santarem	Arapiuns	rio Arapiuns 50 m of and parallel to Lago do Padre; east margin of the rio Arapiuns; approximately 4 km southwest of Villa Franca community	2014-12-01	River margin	30.8	5.83	10.3	7.54	0.75	1.5	Bogota-Gregory; Mandrekar & Silva
Characiformes	Curimatidae	Curimatella	Curimatella immaculata	Para	Santarem	Arapiuns	rio Arapiuns 50 m of and parallel to Lago do Padre; east margin of the rio Arapiuns; approximately 4 km southwest of Villa Franca community	2014-12-01	River margin	30.8	5.83	10.3	7.54	0.75	1.5	Bogota-Gregory; Mandrekar & Silva
Characiformes	Curimatidae	Curimatella	Curimatella immaculata	Para	Santarem	Arapiuns	rio Arapiuns 50 m of and parallel to Lago do Padre; east margin of the rio Arapiuns; approximately 4 km southwest of Villa Franca community	2014-12-01	River margin	30.8	5.83	10.3	7.54	0.75	1.5	Bogota-Gregory; Mandrekar & Silva
Characiformes	Curimatidae	Curimatella	Curimatella immaculata	Para	Santarem	Arapiuns	rio Arapiuns 50 m of and parallel to Lago do Padre; east margin of the rio Arapiuns; approximately 4 km southwest of Villa Franca community	2014-12-01	River margin	30.8	5.83	10.3	7.54	0.75	1.5	Bogota-Gregory; Mandrekar & Silva
Characiformes	Curimatidae	Curimatella	Curimatella immaculata	Para	Santarem	Arapiuns	rio Arapiuns 50 m of and parallel to Lago do Padre; east margin of the rio Arapiuns; approximately 4 km southwest of Villa Franca community	2014-12-01	River margin	30.8	5.83	10.3	7.54	0.75	1.5	Bogota-Gregory; Mandrekar & Silva
Characiformes	Curimatidae	Curimatella	Curimatella immaculata	Para	Santarem	Arapiuns	rio Arapiuns 50 m of and parallel to Lago do Padre; east margin of the rio Arapiuns; approximately 4 km southwest of Villa Franca community	2014-12-01	River margin	30.8	5.83	10.3	7.54	0.75	1.5	Bogota-Gregory; Mandrekar & Silva
Characiformes	Curimatidae	Curimatella	Curimatella immaculata	Para	Santarem	Arapiuns	rio Arapiuns 50 m of and parallel to Lago do Padre; east margin of the rio Arapiuns; approximately 4 km southwest of Villa Franca community	2014-12-01	River margin	30.8	5.83	10.3	7.54	0.75	1.5	Bogota-Gregory; Mandrekar & Silva
Characiformes	Curimatidae	Curimatella	Curimatella immaculata	Para	Santarem	Arapiuns	rio Arapiuns 50 m of and parallel to Lago do Padre; east margin of the rio Arapiuns; approximately 4 km southwest of Villa Franca community	2014-12-01	River margin	30.8	5.83	10.3	7.54	0.75	1.5	Bogota-Gregory; Mandrekar & Silva
Characiformes	Curimatidae	Curimatella	Curimatella immaculata	Para	Santarem	Arapiuns	rio Arapiuns 50 m of and parallel to Lago do Padre; east margin of the rio Arapiuns; approximately 4 km southwest of Villa Franca community	2014-12-01	River margin	30.8	5.83	10.3	7.54	0.75	1.5	Bogota-Gregory; Mandrekar & Silva
Characiformes	Curimatidae	Curimatella	Curimatella immaculata	Para	Santarem	Arapiuns	rio Arapiuns 50 m of and parallel to Lago do Padre; east margin of the rio Arapiuns; approximately 4 km southwest of Villa Franca community	2014-12-01	River margin	30.8	5.83	10.3	7.54	0.75	1.5	Bogota-Gregory; Mandrekar & Silva
Characiformes	Curimatidae	Curimatella	Curimatella immaculata	Para	Santarem	Arapiuns	rio Arapiuns 50 m of and parallel to Lago do Padre; east margin of the rio Arapiuns; approximately 4 km southwest of Villa Franca community	2014-12-01	River margin	30.8	5.83	10.3	7.54	0.75	1.5	Bogota-Gregory; Mandrekar & Silva
Characiformes	Curimatidae	Curimatella	Curimatella immaculata	Para	Santarem	Arapiuns	rio Arapiuns 50 m of and parallel to Lago do Padre; east margin of the rio Arapiuns; approximately 4 km southwest of Villa Franca community	2014-12-01	River margin	30.8	5.83	10.3	7.54	0.75	1.5	Bogota-Gregory; Mandrekar & Silva
Characiformes	Curimatidae	Curimatella	Curimatella immaculata	Para	Santarem	Arapiuns	rio Arapiuns 50 m of and parallel to Lago do Padre; east margin of the rio Arapiuns; approximately 4 km southwest of Villa Franca community	2014-12-01	River margin	30.8	5.83	10.3	7.54	0.75	1.5	Bogota-Gregory; Mandrekar & Silva
Characiformes	Curimatidae	Curimatella	Curimatella immaculata	Para	Santarem	Arapiuns	rio Arapiuns 50 m of and parallel to Lago do Padre; east margin of the rio Arapiuns; approximately 4 km southwest of Villa Franca community	2014-12-01	River margin	30.8	5.83	10.3	7.54	0.75	1.5	Bogota-Gregory; Mandrekar & Silva
Characiformes	Curimatidae	Curimatella	Curimatella immaculata	Para	Santarem	Arapiuns	rio Arapiuns 50 m of and parallel to Lago do Padre; east margin of the rio Arapiuns; approximately 4 km southwest of Villa Franca community	2014-12-01	River margin	30.8	5.83	10.3	7.54	0.75	1.5	Bogota-Gregory; Mandrekar & Silva
Characiformes	Curimatidae	Curimatella	Curimatella immaculata	Para	Santarem	Arapiuns	rio Arapiuns 50 m of and parallel to Lago do Padre; east margin of the rio Arapiuns; approximately 4 km southwest of Villa Franca community	2014-12-01	River margin	30.8	5.83	10.3	7.54	0.75	1.5	Bogota-Gregory; Mandrekar & Silva
Characiformes	Curimatidae	Curimatella	Curimatella immaculata	Para	Santarem	Arapiuns	rio Arapiuns 50 m of and parallel to Lago do Padre; east margin of the rio Arapiuns; approximately 4 km southwest of Villa Franca community	2014-12-01	River margin	30.8	5.83	10.3	7.54	0.75	1.5	Bogota-Gregory; Mandrekar & Silva
Characiformes	Curimatidae	Curimatella	Curimatella immaculata	Para	Santarem	Arapiuns	rio Arapiuns 50 m of and parallel to Lago do Padre; east margin of the rio Arapiuns; approximately 4 km southwest of Villa Franca community	2014-12-01	River margin	30.8	5.83	10.3	7.54	0.75	1.5	Bogota-Gregory; Mandrekar & Silva
Characiformes	Curimatidae	Curimatella	Curimatella immaculata	Para	Santarem	Arapiuns	rio Arapiuns 50 m of and parallel to Lago do Padre; east margin of the rio Arapiuns; approximately 4 km southwest of Villa Franca community	2014-12-01	River margin	30.8	5.83	10.3	7.54	0.75	1.5	Bogota-Gregory; Mandrekar & Silva
Characiformes	Curimatidae	Curimatella	Curimatella immaculata	Para	Santarem	Arapiuns	rio Arapiuns 50 m of and parallel to Lago do Padre; east margin of the rio Arapiuns; approximately 4 km southwest of Villa Franca community	2014-12-01	River margin	30.8	5.83	10.3	7.54	0.75	1.5	Bogota-Gregory; Mandrekar & Silva
Characiformes	Curimatidae	Curimatella	Curimatella immaculata	Para	Santarem	Arapiuns	rio Arapiuns 50 m of and parallel to Lago do Padre; east margin of the rio Arapiuns; approximately 4 km southwest of Villa Franca community	2014-12-01	River margin	30.8	5.83	10.3	7.54	0.75	1.5	Bogota-Gregory; Mandrekar & Silva
Characiformes	Curimatidae	Curimatella	Curimatella immaculata	Para	Santarem	Arapiuns	rio Arapiuns 50 m of and parallel to Lago do Padre; east margin of the rio Arapiuns; approximately 4 km southwest of Villa Franca community	2014-12-01	River margin	30.8	5.83	10.3	7.54	0.75	1.5	Bogota-Gregory; Mandrekar & Silva
Characiformes	Curimatidae	Curimatella	Curimatella immaculata	Para	Santarem	Arapiuns	rio Arapiuns 50 m of and parallel to Lago do Padre; east margin of the rio Arapiuns; approximately 4 km southwest of Villa Franca community	2014-12-01	River margin	30.8	5.83	10.3	7.54	0.75	1.5	Bogota-Gregory; Mandrekar & Silva
Characiformes	Curimatidae	Curimatella	Curimatella immaculata	Para	Santarem	Arapiuns	rio Arapiuns 50 m of and parallel to Lago do Padre; east margin of the rio Arapiuns; approximately 4 km southwest of Villa Franca community	2014-12-01	River margin	30.8	5.83	10.3	7.54	0.75	1.5	Bogota-Gregory; Mandrekar & Silva
Characiformes	Curimatidae	Curimatella	Curimatella immaculata	Para	Santarem	Arapiuns	rio Arapiuns 50 m of and parallel to Lago do Padre; east margin of the rio Arapiuns; approximately 4 km southwest of Villa Franca community	2014-12-01	River margin	30.8	5.83	10.3	7.54	0.75	1.5	Bogota-Gregory; Mandrekar & Silva
Characiformes	Curimatidae	Curimatella	Curimatella immaculata	Para	Santarem	Arapiuns	rio Arapiuns 50 m of and parallel to Lago do Padre; east margin of the rio Arapiuns; approximately 4 km southwest of Villa Franca community	2014-12-01	River margin	30.8	5.83	10.3	7.54	0.75	1.5	Bogota-Gregory; Mandrekar & Silva
Gymnotiformes	Apteronotidae	Sternarchorhamphus	Sternarchorhamphus muelleri	Para	Santarem	Amazonas	rio Amazonas; on the south margin of the main channel of the rio Amazonas; approximately 30 km upstream of Santarem and 5.5 km northwest of Arapixuna community	2015-04-02	River margin	27.89	5.7	2.6	59.8	89	0.3	Bogota-Gregory & Figueira
Siluriformes	Loricariidae	Loricaria	Loricaria cf cataphracta	Para	Santarem	Amazonas	rio Amazonas; on the south margin of the main channel of the rio Amazonas; approximately 30 km upstream of Santarem and 5.5 km northwest of Arapixuna community	2015-04-02	River margin	27.89	5.7	2.6	59.8	89	0.3	Bogota-Gregory & Figueira
Siluriformes	Loricariidae	Loricaria	Loricaria cf cataphracta	Para	Santarem	Amazonas	rio Amazonas; on the south margin of the main channel of the rio Amazonas; approximately 30 km upstream of Santarem and 5.5 km northwest of Arapixuna community	2015-04-02	River margin	27.89	5.7	2.6	59.8	89	0.3	Bogota-Gregory & Figueira
Siluriformes	Loricariidae	Loricaria	Loricaria cf cataphracta	Para	Santarem	Amazonas	rio Amazonas; on the south margin of the main channel of the rio Amazonas; approximately 30 km upstream of Santarem and 5.5 km northwest of Arapixuna community	2015-04-02	River margin	27.89	5.7	2.6	59.8	89	0.3	Bogota-Gregory & Figueira
Characiformes	Acestrorhynchidae	Acestrorhynchus	Acestrorhynchus microlepis	Para	Santarem	Arapiuns	rio Arapiuns; 1.5 km west of Santa Sofia community	2014-11-30	River margin	32.5	5.8	9.7	11.2	2.4	1.4	Bogota-Gregory; Mandrekar & Silva
Siluriformes	Auchenipteridae	Ageneiosus	Ageneiosus sp	Para	Santarem	Amazonas	rio Amazonas close to Lago do Santana; Marimarituba community; 50 m of and parallel to the north margin of the island located in the main channel of the rio Amazonas; approximately 50 km upstream of Santarem	2015-04-03	River margin	28.14	6.05	2.7	61	78.8	0.2	Bogota-Gregory & Figueira
Characiformes	Acestrorhynchidae	Acestrorhynchus	Acestrorhynchus falcirostris	Para	Santarem	Tapajos	rio Tapajos; on the east margin of the main channel of the rio Tapajos; 2 km northwest of Alter do Chao	2014-10-15	River margin	30	7.3	11.3	11.78	0.15	1.2	Bogota-Gregory; Oliveira & Silva
Cichliformes	Cichlidae	Cichla	Cichla pinima	Para	Santarem	Arapiuns	rio Arapiuns; 1.5 km west of Santa Sofia community	2015-02-13	River margin	29.4	5.79	4.7	8.35	2.88	2.5	Bogota-Gregory & Figueira
Cichliformes	Cichlidae	Cichla	Cichla pinima	Para	Santarem	Arapiuns	rio Arapiuns; 1.5 km west of Santa Sofia community	2015-02-13	River margin	29.4	5.79	4.7	8.35	2.88	2.5	Bogota-Gregory & Figueira
Cichliformes	Cichlidae	Cichla	Cichla pinima	Para	Santarem	Arapiuns	rio Arapiuns; 1.5 km west of Santa Sofia community	2015-02-13	River margin	29.4	5.79	4.7	8.35	2.88	2.5	Bogota-Gregory & Figueira
Cichliformes	Cichlidae	Cichla	Cichla pinima	Para	Santarem	Arapiuns	rio Arapiuns; 1.5 km west of Santa Sofia community	2015-02-13	River margin	29.4	5.79	4.7	8.35	2.88	2.5	Bogota-Gregory & Figueira
Cichliformes	Cichlidae	Cichla	Cichla pinima	Para	Santarem	Arapiuns	rio Arapiuns; 1.5 km west of Santa Sofia community	2015-02-13	River margin	29.4	5.79	4.7	8.35	2.88	2.5	Bogota-Gregory & Figueira
Cichliformes	Cichlidae	Cichla	Cichla pinima	Para	Santarem	Arapiuns	rio Arapiuns; 1.5 km west of Santa Sofia community	2015-02-13	River margin	29.4	5.79	4.7	8.35	2.88	2.5	Bogota-Gregory & Figueira
Cichliformes	Cichlidae	Cichla	Cichla pinima	Para	Santarem	Arapiuns	rio Arapiuns; 1.5 km west of Santa Sofia community	2015-02-13	River margin	29.4	5.79	4.7	8.35	2.88	2.5	Bogota-Gregory & Figueira
Perciformes	Sciaenidae	Plagioscion	Plagioscion squamosissimus	Para	Santarem	Arapiuns	rio Arapiuns; 1.5 km west of Santa Sofia community	2015-02-13	River margin	25	5.79	5	8.73	2.8	2.4	Bogota-Gregory & Figueira
Perciformes	Sciaenidae	Plagioscion	Plagioscion squamosissimus	Para	Santarem	Arapiuns	rio Arapiuns; 1.5 km west of Santa Sofia community	2015-02-13	River margin	25	5.79	5	8.73	2.8	2.4	Bogota-Gregory & Figueira
Perciformes	Sciaenidae	Plagioscion	Plagioscion squamosissimus	Para	Santarem	Arapiuns	rio Arapiuns; 1.5 km west of Santa Sofia community	2015-02-13	River margin	25	5.79	5	8.73	2.8	2.4	Bogota-Gregory & Figueira
Perciformes	Sciaenidae	Plagioscion	Plagioscion squamosissimus	Para	Santarem	Arapiuns	rio Arapiuns; 1.5 km west of Santa Sofia community	2015-02-13	River margin	25	5.79	5	8.73	2.8	2.4	Bogota-Gregory & Figueira
Perciformes	Sciaenidae	Plagioscion	Plagioscion squamosissimus	Para	Santarem	Arapiuns	rio Arapiuns; 1.5 km west of Santa Sofia community	2015-02-13	River margin	25	5.79	5	8.73	2.8	2.4	Bogota-Gregory & Figueira
Characiformes	Acestrorhynchidae	Acestrorhynchus	Acestrorhynchus microlepis	Para	Santarem	Arapiuns	rio Arapiuns; 1.5 km west of Santa Sofia community	2015-02-13	River margin	25	5.79	5	8.73	2.8	2.4	Bogota-Gregory & Figueira
Characiformes	Acestrorhynchidae	Acestrorhynchus	Acestrorhynchus microlepis	Para	Santarem	Arapiuns	rio Arapiuns; 1.5 km west of Santa Sofia community	2015-02-13	River margin	25	5.79	5	8.73	2.8	2.4	Bogota-Gregory & Figueira
Characiformes	Acestrorhynchidae	Acestrorhynchus	Acestrorhynchus microlepis	Para	Santarem	Arapiuns	rio Arapiuns; 1.5 km west of Santa Sofia community	2015-02-13	River margin	25	5.79	5	8.73	2.8	2.4	Bogota-Gregory & Figueira
Characiformes	Acestrorhynchidae	Acestrorhynchus	Acestrorhynchus microlepis	Para	Santarem	Arapiuns	rio Arapiuns; 1.5 km west of Santa Sofia community	2015-02-13	River margin	25	5.79	5	8.73	2.8	2.4	Bogota-Gregory & Figueira
Characiformes	Acestrorhynchidae	Acestrorhynchus	Acestrorhynchus microlepis	Para	Santarem	Arapiuns	rio Arapiuns; 1.5 km west of Santa Sofia community	2015-02-13	River margin	25	5.79	5	8.73	2.8	2.4	Bogota-Gregory & Figueira
Characiformes	Acestrorhynchidae	Acestrorhynchus	Acestrorhynchus microlepis	Para	Santarem	Arapiuns	rio Arapiuns; 1.5 km west of Santa Sofia community	2015-02-13	River margin	25	5.79	5	8.73	2.8	2.4	Bogota-Gregory & Figueira
Characiformes	Acestrorhynchidae	Acestrorhynchus	Acestrorhynchus microlepis	Para	Santarem	Arapiuns	rio Arapiuns; 1.5 km west of Santa Sofia community	2015-02-13	River margin	25	5.79	5	8.73	2.8	2.4	Bogota-Gregory & Figueira
Characiformes	Acestrorhynchidae	Acestrorhynchus	Acestrorhynchus microlepis	Para	Santarem	Arapiuns	rio Arapiuns; 1.5 km west of Santa Sofia community	2015-02-13	River margin	25	5.79	5	8.73	2.8	2.4	Bogota-Gregory & Figueira
Characiformes	Acestrorhynchidae	Acestrorhynchus	Acestrorhynchus microlepis	Para	Santarem	Arapiuns	rio Arapiuns; 1.5 km west of Santa Sofia community	2015-02-13	River margin	25	5.79	5	8.73	2.8	2.4	Bogota-Gregory & Figueira
Characiformes	Acestrorhynchidae	Acestrorhynchus	Acestrorhynchus microlepis	Para	Santarem	Arapiuns	rio Arapiuns; 1.5 km west of Santa Sofia community	2015-02-13	River margin	25	5.79	5	8.73	2.8	2.4	Bogota-Gregory & Figueira
Characiformes	Acestrorhynchidae	Acestrorhynchus	Acestrorhynchus microlepis	Para	Santarem	Arapiuns	rio Arapiuns; 1.5 km west of Santa Sofia community	2015-02-13	River margin	25	5.79	5	8.73	2.8	2.4	Bogota-Gregory & Figueira
Characiformes	Acestrorhynchidae	Acestrorhynchus	Acestrorhynchus microlepis	Para	Santarem	Arapiuns	rio Arapiuns; 1.5 km west of Santa Sofia community	2015-02-13	River margin	25	5.79	5	8.73	2.8	2.4	Bogota-Gregory & Figueira
Characiformes	Acestrorhynchidae	Acestrorhynchus	Acestrorhynchus microlepis	Para	Santarem	Arapiuns	rio Arapiuns; 1.5 km west of Santa Sofia community	2015-02-13	River margin	25	5.79	5	8.73	2.8	2.4	Bogota-Gregory & Figueira
Characiformes	Acestrorhynchidae	Acestrorhynchus	Acestrorhynchus microlepis	Para	Santarem	Arapiuns	rio Arapiuns; 1.5 km west of Santa Sofia community	2015-02-13	River margin	25	5.79	5	8.73	2.8	2.4	Bogota-Gregory & Figueira
Characiformes	Acestrorhynchidae	Acestrorhynchus	Acestrorhynchus microlepis	Para	Santarem	Arapiuns	rio Arapiuns; 1.5 km west of Santa Sofia community	2015-02-13	River margin	25	5.79	5	8.73	2.8	2.4	Bogota-Gregory & Figueira
Characiformes	Acestrorhynchidae	Acestrorhynchus	Acestrorhynchus microlepis	Para	Santarem	Arapiuns	rio Arapiuns; 1.5 km west of Santa Sofia community	2015-02-13	River margin	25	5.79	5	8.73	2.8	2.4	Bogota-Gregory & Figueira
Characiformes	Acestrorhynchidae	Acestrorhynchus	Acestrorhynchus microlepis	Para	Santarem	Arapiuns	rio Arapiuns; 1.5 km west of Santa Sofia community	2015-02-13	River margin	25	5.79	5	8.73	2.8	2.4	Bogota-Gregory & Figueira
Characiformes	Acestrorhynchidae	Acestrorhynchus	Acestrorhynchus microlepis	Para	Santarem	Arapiuns	rio Arapiuns; 1.5 km west of Santa Sofia community	2015-02-13	River margin	25	5.79	5	8.73	2.8	2.4	Bogota-Gregory & Figueira
Characiformes	Acestrorhynchidae	Acestrorhynchus	Acestrorhynchus microlepis	Para	Santarem	Arapiuns	rio Arapiuns; 1.5 km west of Santa Sofia community	2015-02-13	River margin	25	5.79	5	8.73	2.8	2.4	Bogota-Gregory & Figueira
Characiformes	Acestrorhynchidae	Acestrorhynchus	Acestrorhynchus microlepis	Para	Santarem	Arapiuns	rio Arapiuns; 1.5 km west of Santa Sofia community	2015-02-13	River margin	25	5.79	5	8.73	2.8	2.4	Bogota-Gregory & Figueira
Characiformes	Acestrorhynchidae	Acestrorhynchus	Acestrorhynchus microlepis	Para	Santarem	Arapiuns	rio Arapiuns; 1.5 km west of Santa Sofia community	2015-02-13	River margin	25	5.79	5	8.73	2.8	2.4	Bogota-Gregory & Figueira
Characiformes	Acestrorhynchidae	Acestrorhynchus	Acestrorhynchus microlepis	Para	Santarem	Arapiuns	rio Arapiuns; 1.5 km west of Santa Sofia community	2015-02-13	River margin	25	5.79	5	8.73	2.8	2.4	Bogota-Gregory & Figueira
Characiformes	Acestrorhynchidae	Acestrorhynchus	Acestrorhynchus microlepis	Para	Santarem	Arapiuns	rio Arapiuns; 1.5 km west of Santa Sofia community	2015-02-13	River margin	25	5.79	5	8.73	2.8	2.4	Bogota-Gregory & Figueira
Characiformes	Acestrorhynchidae	Acestrorhynchus	Acestrorhynchus microlepis	Para	Santarem	Arapiuns	rio Arapiuns; 1.5 km west of Santa Sofia community	2015-02-13	River margin	25	5.79	5	8.73	2.8	2.4	Bogota-Gregory & Figueira
Characiformes	Acestrorhynchidae	Acestrorhynchus	Acestrorhynchus microlepis	Para	Santarem	Arapiuns	rio Arapiuns; 1.5 km west of Santa Sofia community	2015-02-13	River margin	25	5.79	5	8.73	2.8	2.4	Bogota-Gregory & Figueira
Characiformes	Acestrorhynchidae	Acestrorhynchus	Acestrorhynchus microlepis	Para	Santarem	Arapiuns	rio Arapiuns; 1.5 km west of Santa Sofia community	2015-02-13	River margin	25	5.79	5	8.73	2.8	2.4	Bogota-Gregory & Figueira
Characiformes	Acestrorhynchidae	Acestrorhynchus	Acestrorhynchus microlepis	Para	Santarem	Arapiuns	rio Arapiuns; 1.5 km west of Santa Sofia community	2015-02-13	River margin	25	5.79	5	8.73	2.8	2.4	Bogota-Gregory & Figueira
Characiformes	Acestrorhynchidae	Acestrorhynchus	Acestrorhynchus microlepis	Para	Santarem	Arapiuns	rio Arapiuns; 1.5 km west of Santa Sofia community	2015-02-13	River margin	25	5.79	5	8.73	2.8	2.4	Bogota-Gregory & Figueira
Characiformes	Acestrorhynchidae	Acestrorhynchus	Acestrorhynchus microlepis	Para	Santarem	Arapiuns	rio Arapiuns; 1.5 km west of Santa Sofia community	2015-02-13	River margin	25	5.79	5	8.73	2.8	2.4	Bogota-Gregory & Figueira
Characiformes	Acestrorhynchidae	Acestrorhynchus	Acestrorhynchus microlepis	Para	Santarem	Arapiuns	rio Arapiuns; 1.5 km west of Santa Sofia community	2015-02-13	River margin	25	5.79	5	8.73	2.8	2.4	Bogota-Gregory & Figueira
Characiformes	Acestrorhynchidae	Acestrorhynchus	Acestrorhynchus microlepis	Para	Santarem	Arapiuns	rio Arapiuns; 1.5 km west of Santa Sofia community	2015-02-13	River margin	25	5.79	5	8.73	2.8	2.4	Bogota-Gregory & Figueira
Characiformes	Acestrorhynchidae	Acestrorhynchus	Acestrorhynchus microlepis	Para	Santarem	Arapiuns	rio Arapiuns; 1.5 km west of Santa Sofia community	2015-02-13	River margin	25	5.79	5	8.73	2.8	2.4	Bogota-Gregory & Figueira
Characiformes	Acestrorhynchidae	Acestrorhynchus	Acestrorhynchus microlepis	Para	Santarem	Arapiuns	rio Arapiuns; 1.5 km west of Santa Sofia community	2015-02-13	River margin	25	5.79	5	8.73	2.8	2.4	Bogota-Gregory & Figueira
Characiformes	Acestrorhynchidae	Acestrorhynchus	Acestrorhynchus microlepis	Para	Santarem	Arapiuns	rio Arapiuns; 1.5 km west of Santa Sofia community	2015-02-13	River margin	25	5.79	5	8.73	2.8	2.4	Bogota-Gregory & Figueira
Characiformes	Acestrorhynchidae	Acestrorhynchus	Acestrorhynchus microlepis	Para	Santarem	Arapiuns	rio Arapiuns; 1.5 km west of Santa Sofia community	2015-02-13	River margin	25	5.79	5	8.73	2.8	2.4	Bogota-Gregory & Figueira
Characiformes	Acestrorhynchidae	Acestrorhynchus	Acestrorhynchus microlepis	Para	Santarem	Arapiuns	rio Arapiuns; 1.5 km west of Santa Sofia community	2015-02-13	River margin	25	5.79	5	8.73	2.8	2.4	Bogota-Gregory & Figueira
Characiformes	Acestrorhynchidae	Acestrorhynchus	Acestrorhynchus microlepis	Para	Santarem	Arapiuns	rio Arapiuns; 1.5 km west of Santa Sofia community	2015-02-13	River margin	25	5.79	5	8.73	2.8	2.4	Bogota-Gregory & Figueira
Characiformes	Acestrorhynchidae	Acestrorhynchus	Acestrorhynchus microlepis	Para	Santarem	Arapiuns	rio Arapiuns; 1.5 km west of Santa Sofia community	2015-02-13	River margin	25	5.79	5	8.73	2.8	2.4	Bogota-Gregory & Figueira
Characiformes	Acestrorhynchidae	Acestrorhynchus	Acestrorhynchus microlepis	Para	Santarem	Arapiuns	rio Arapiuns; 1.5 km west of Santa Sofia community	2015-02-13	River margin	25	5.79	5	8.73	2.8	2.4	Bogota-Gregory & Figueira
Characiformes	Acestrorhynchidae	Acestrorhynchus	Acestrorhynchus microlepis	Para	Santarem	Arapiuns	rio Arapiuns; 1.5 km west of Santa Sofia community	2015-02-13	River margin	25	5.79	5	8.73	2.8	2.4	Bogota-Gregory & Figueira
Characiformes	Acestrorhynchidae	Acestrorhynchus	Acestrorhynchus microlepis	Para	Santarem	Arapiuns	rio Arapiuns; 1.5 km west of Santa Sofia community	2015-02-13	River margin	25	5.79	5	8.73	2.8	2.4	Bogota-Gregory & Figueira
Characiformes	Acestrorhynchidae	Acestrorhynchus	Acestrorhynchus microlepis	Para	Santarem	Arapiuns	rio Arapiuns; 1.5 km west of Santa Sofia community	2015-02-13	River margin	25	5.79	5	8.73	2.8	2.4	Bogota-Gregory & Figueira
Characiformes	Acestrorhynchidae	Acestrorhynchus	Acestrorhynchus microlepis	Para	Santarem	Arapiuns	rio Arapiuns; 1.5 km west of Santa Sofia community	2015-02-13	River margin	25	5.79	5	8.73	2.8	2.4	Bogota-Gregory & Figueira
Characiformes	Acestrorhynchidae	Acestrorhynchus	Acestrorhynchus microlepis	Para	Santarem	Arapiuns	rio Arapiuns; 1.5 km west of Santa Sofia community	2015-02-13	River margin	25	5.79	5	8.73	2.8	2.4	Bogota-Gregory & Figueira
Characiformes	Acestrorhynchidae	Acestrorhynchus	Acestrorhynchus microlepis	Para	Santarem	Arapiuns	rio Arapiuns; 1.5 km west of Santa Sofia community	2015-02-13	River margin	25	5.79	5	8.73	2.8	2.4	Bogota-Gregory & Figueira
Characiformes	Acestrorhynchidae	Acestrorhynchus	Acestrorhynchus microlepis	Para	Santarem	Arapiuns	rio Arapiuns; 1.5 km west of Santa Sofia community	2015-02-13	River margin	25	5.79	5	8.73	2.8	2.4	Bogota-Gregory & Figueira
Characiformes	Acestrorhynchidae	Acestrorhynchus	Acestrorhynchus microlepis	Para	Santarem	Arapiuns	rio Arapiuns; 1.5 km west of Santa Sofia community	2015-02-13	River margin	25	5.79	5	8.73	2.8	2.4	Bogota-Gregory & Figueira
Characiformes	Acestrorhynchidae	Acestrorhynchus	Acestrorhynchus microlepis	Para	Santarem	Arapiuns	rio Arapiuns; 1.5 km west of Santa Sofia community	2015-02-13	River margin	25	5.79	5	8.73	2.8	2.4	Bogota-Gregory & Figueira
Characiformes	Acestrorhynchidae	Acestrorhynchus	Acestrorhynchus microlepis	Para	Santarem	Arapiuns	rio Arapiuns; 1.5 km west of Santa Sofia community	2015-02-13	River margin	25	5.79	5	8.73	2.8	2.4	Bogota-Gregory & Figueira
Characiformes	Acestrorhynchidae	Acestrorhynchus	Acestrorhynchus microlepis	Para	Santarem	Arapiuns	rio Arapiuns; 1.5 km west of Santa Sofia community	2015-02-13	River margin	25	5.79	5	8.73	2.8	2.4	Bogota-Gregory & Figueira
Characiformes	Acestrorhynchidae	Acestrorhynchus	Acestrorhynchus microlepis	Para	Santarem	Arapiuns	rio Arapiuns; 1.5 km west of Santa Sofia community	2015-02-13	River margin	25	5.79	5	8.73	2.8	2.4	Bogota-Gregory & Figueira
Characiformes	Acestrorhynchidae	Acestrorhynchus	Acestrorhynchus microlepis	Para	Santarem	Arapiuns	rio Arapiuns; 1.5 km west of Santa Sofia community	2015-02-13	River margin	25	5.79	5	8.73	2.8	2.4	Bogota-Gregory & Figueira
Characiformes	Acestrorhynchidae	Acestrorhynchus	Acestrorhynchus microlepis	Para	Santarem	Arapiuns	rio Arapiuns; 1.5 km west of Santa Sofia community	2015-02-13	River margin	25	5.79	5	8.73	2.8	2.4	Bogota-Gregory & Figueira
Characiformes	Acestrorhynchidae	Acestrorhynchus	Acestrorhynchus microlepis	Para	Santarem	Arapiuns	rio Arapiuns; 1.5 km west of Santa Sofia community	2015-02-13	River margin	25	5.79	5	8.73	2.8	2.4	Bogota-Gregory & Figueira
Characiformes	Acestrorhynchidae	Acestrorhynchus	Acestrorhynchus microlepis	Para	Santarem	Arapiuns	rio Arapiuns; 1.5 km west of Santa Sofia community	2015-02-13	River margin	25	5.79	5	8.73	2.8	2.4	Bogota-Gregory & Figueira
Characiformes	Acestrorhynchidae	Acestrorhynchus	Acestrorhynchus microlepis	Para	Santarem	Arapiuns	rio Arapiuns; 1.5 km west of Santa Sofia community	2015-02-13	River margin	25	5.79	5	8.73	2.8	2.4	Bogota-Gregory & Figueira
Characiformes	Acestrorhynchidae	Acestrorhynchus	Acestrorhynchus microlepis	Para	Santarem	Arapiuns	rio Arapiuns; 1.5 km west of Santa Sofia community	2015-02-13	River margin	25	5.79	5	8.73	2.8	2.4	Bogota-Gregory & Figueira
Characiformes	Acestrorhynchidae	Acestrorhynchus	Acestrorhynchus microlepis	Para	Santarem	Arapiuns	rio Arapiuns; 1.5 km west of Santa Sofia community	2015-02-13	River margin	25	5.79	5	8.73	2.8	2.4	Bogota-Gregory & Figueira
Characiformes	Acestrorhynchidae	Acestrorhynchus	Acestrorhynchus microlepis	Para	Santarem	Arapiuns	rio Arapiuns; 1.5 km west of Santa Sofia community	2015-02-13	River margin	25	5.79	5	8.73	2.8	2.4	Bogota-Gregory & Figueira
Characiformes	Acestrorhynchidae	Acestrorhynchus	Acestrorhynchus microlepis	Para	Santarem	Arapiuns	rio Arapiuns; 1.5 km west of Santa Sofia community	2015-02-13	River margin	25	5.79	5	8.73	2.8	2.4	Bogota-Gregory & Figueira
Characiformes	Acestrorhynchidae	Acestrorhynchus	Acestrorhynchus microlepis	Para	Santarem	Arapiuns	rio Arapiuns; 1.5 km west of Santa Sofia community	2015-02-13	River margin	25	5.79	5	8.73	2.8	2.4	Bogota-Gregory & Figueira
Characiformes	Acestrorhynchidae	Acestrorhynchus	Acestrorhynchus microlepis	Para	Santarem	Arapiuns	rio Arapiuns; 1.5 km west of Santa Sofia community	2015-02-13	River margin	25	5.79	5	8.73	2.8	2.4	Bogota-Gregory & Figueira
Characiformes	Acestrorhynchidae	Acestrorhynchus	Acestrorhynchus microlepis	Para	Santarem	Arapiuns	rio Arapiuns; 1.5 km west of Santa Sofia community	2015-02-13	River margin	25	5.79	5	8.73	2.8	2.4	Bogota-Gregory & Figueira
Characiformes	Curimatidae	Curimatella	Curimatella meyeri	Para	Santarem	Arapiuns	rio Arapiuns; 1.5 km west of Santa Sofia community	2015-02-13	River margin	25	5.79	5	8.73	2.8	2.4	Bogota-Gregory & Figueira
Characiformes	Curimatidae	Curimatella	Curimatella meyeri	Para	Santarem	Arapiuns	rio Arapiuns; 1.5 km west of Santa Sofia community	2015-02-13	River margin	25	5.79	5	8.73	2.8	2.4	Bogota-Gregory & Figueira
Characiformes	Curimatidae	Curimatella	Curimatella meyeri	Para	Santarem	Arapiuns	rio Arapiuns; 1.5 km west of Santa Sofia community	2015-02-13	River margin	25	5.79	5	8.73	2.8	2.4	Bogota-Gregory & Figueira
Characiformes	Curimatidae	Curimatella	Curimatella meyeri	Para	Santarem	Arapiuns	rio Arapiuns; 1.5 km west of Santa Sofia community	2015-02-13	River margin	25	5.79	5	8.73	2.8	2.4	Bogota-Gregory & Figueira
Characiformes	Curimatidae	Curimatella	Curimatella meyeri	Para	Santarem	Arapiuns	rio Arapiuns; 1.5 km west of Santa Sofia community	2015-02-13	River margin	25	5.79	5	8.73	2.8	2.4	Bogota-Gregory & Figueira
Characiformes	Curimatidae	Curimatella	Curimatella meyeri	Para	Santarem	Arapiuns	rio Arapiuns; 1.5 km west of Santa Sofia community	2015-02-13	River margin	25	5.79	5	8.73	2.8	2.4	Bogota-Gregory & Figueira
Characiformes	Curimatidae	Curimatella	Curimatella meyeri	Para	Santarem	Arapiuns	rio Arapiuns; 1.5 km west of Santa Sofia community	2015-02-13	River margin	25	5.79	5	8.73	2.8	2.4	Bogota-Gregory & Figueira
Characiformes	Curimatidae	Curimatella	Curimatella meyeri	Para	Santarem	Arapiuns	rio Arapiuns; 1.5 km west of Santa Sofia community	2015-02-13	River margin	25	5.79	5	8.73	2.8	2.4	Bogota-Gregory & Figueira
Characiformes	Curimatidae	Curimatella	Curimatella meyeri	Para	Santarem	Arapiuns	rio Arapiuns; 1.5 km west of Santa Sofia community	2015-02-13	River margin	25	5.79	5	8.73	2.8	2.4	Bogota-Gregory & Figueira
Characiformes	Curimatidae	Curimatella	Curimatella meyeri	Para	Santarem	Arapiuns	rio Arapiuns; 1.5 km west of Santa Sofia community	2015-02-13	River margin	25	5.79	5	8.73	2.8	2.4	Bogota-Gregory & Figueira
Characiformes	Curimatidae	Curimatella	Curimatella meyeri	Para	Santarem	Arapiuns	rio Arapiuns; 1.5 km west of Santa Sofia community	2015-02-13	River margin	25	5.79	5	8.73	2.8	2.4	Bogota-Gregory & Figueira
Characiformes	Curimatidae	Curimatella	Curimatella meyeri	Para	Santarem	Arapiuns	rio Arapiuns; 1.5 km west of Santa Sofia community	2015-02-13	River margin	25	5.79	5	8.73	2.8	2.4	Bogota-Gregory & Figueira
Characiformes	Curimatidae	Curimatella	Curimatella meyeri	Para	Santarem	Arapiuns	rio Arapiuns; 1.5 km west of Santa Sofia community	2015-02-13	River margin	25	5.79	5	8.73	2.8	2.4	Bogota-Gregory & Figueira
Characiformes	Curimatidae	Curimatella	Curimatella meyeri	Para	Santarem	Arapiuns	rio Arapiuns; 1.5 km west of Santa Sofia community	2015-02-13	River margin	25	5.79	5	8.73	2.8	2.4	Bogota-Gregory & Figueira
Characiformes	Curimatidae	Curimatella	Curimatella meyeri	Para	Santarem	Arapiuns	rio Arapiuns; 1.5 km west of Santa Sofia community	2015-02-13	River margin	25	5.79	5	8.73	2.8	2.4	Bogota-Gregory & Figueira
Characiformes	Curimatidae	Curimatella	Curimatella meyeri	Para	Santarem	Arapiuns	rio Arapiuns; 1.5 km west of Santa Sofia community	2015-02-13	River margin	25	5.79	5	8.73	2.8	2.4	Bogota-Gregory & Figueira
Characiformes	Curimatidae	Curimatella	Curimatella meyeri	Para	Santarem	Arapiuns	rio Arapiuns; 1.5 km west of Santa Sofia community	2015-02-13	River margin	25	5.79	5	8.73	2.8	2.4	Bogota-Gregory & Figueira
Characiformes	Curimatidae	Curimatella	Curimatella meyeri	Para	Santarem	Arapiuns	rio Arapiuns; 1.5 km west of Santa Sofia community	2015-02-13	River margin	25	5.79	5	8.73	2.8	2.4	Bogota-Gregory & Figueira
Characiformes	Curimatidae	Curimatella	Curimatella meyeri	Para	Santarem	Arapiuns	rio Arapiuns; 1.5 km west of Santa Sofia community	2015-02-13	River margin	25	5.79	5	8.73	2.8	2.4	Bogota-Gregory & Figueira
Characiformes	Curimatidae	Curimatella	Curimatella meyeri	Para	Santarem	Arapiuns	rio Arapiuns; 1.5 km west of Santa Sofia community	2015-02-13	River margin	25	5.79	5	8.73	2.8	2.4	Bogota-Gregory & Figueira
Characiformes	Curimatidae	Curimatella	Curimatella meyeri	Para	Santarem	Arapiuns	rio Arapiuns; 1.5 km west of Santa Sofia community	2015-02-13	River margin	25	5.79	5	8.73	2.8	2.4	Bogota-Gregory & Figueira
Characiformes	Curimatidae	Curimatella	Curimatella meyeri	Para	Santarem	Arapiuns	rio Arapiuns; 1.5 km west of Santa Sofia community	2015-02-13	River margin	25	5.79	5	8.73	2.8	2.4	Bogota-Gregory & Figueira
Characiformes	Curimatidae	Curimatella	Curimatella meyeri	Para	Santarem	Arapiuns	rio Arapiuns; 1.5 km west of Santa Sofia community	2015-02-13	River margin	25	5.79	5	8.73	2.8	2.4	Bogota-Gregory & Figueira
Characiformes	Curimatidae	Curimatella	Curimatella meyeri	Para	Santarem	Arapiuns	rio Arapiuns; 1.5 km west of Santa Sofia community	2015-02-13	River margin	25	5.79	5	8.73	2.8	2.4	Bogota-Gregory & Figueira
Characiformes	Curimatidae	Curimatella	Curimatella meyeri	Para	Santarem	Arapiuns	rio Arapiuns; 1.5 km west of Santa Sofia community	2015-02-13	River margin	25	5.79	5	8.73	2.8	2.4	Bogota-Gregory & Figueira
Characiformes	Curimatidae	Curimatella	Curimatella meyeri	Para	Santarem	Arapiuns	rio Arapiuns; 1.5 km west of Santa Sofia community	2015-02-13	River margin	25	5.79	5	8.73	2.8	2.4	Bogota-Gregory & Figueira
Characiformes	Curimatidae	Curimatella	Curimatella meyeri	Para	Santarem	Arapiuns	rio Arapiuns; 1.5 km west of Santa Sofia community	2015-02-13	River margin	25	5.79	5	8.73	2.8	2.4	Bogota-Gregory & Figueira
Characiformes	Curimatidae	Curimatella	Curimatella meyeri	Para	Santarem	Arapiuns	rio Arapiuns; 1.5 km west of Santa Sofia community	2015-02-13	River margin	25	5.79	5	8.73	2.8	2.4	Bogota-Gregory & Figueira
Characiformes	Curimatidae	Curimatella	Curimatella meyeri	Para	Santarem	Arapiuns	rio Arapiuns; 1.5 km west of Santa Sofia community	2015-02-13	River margin	25	5.79	5	8.73	2.8	2.4	Bogota-Gregory & Figueira
Characiformes	Curimatidae	Curimatella	Curimatella meyeri	Para	Santarem	Arapiuns	rio Arapiuns; 1.5 km west of Santa Sofia community	2015-02-13	River margin	25	5.79	5	8.73	2.8	2.4	Bogota-Gregory & Figueira
Characiformes	Curimatidae	Curimatella	Curimatella meyeri	Para	Santarem	Arapiuns	rio Arapiuns; 1.5 km west of Santa Sofia community	2015-02-13	River margin	25	5.79	5	8.73	2.8	2.4	Bogota-Gregory & Figueira
Characiformes	Curimatidae	Curimatella	Curimatella meyeri	Para	Santarem	Arapiuns	rio Arapiuns; 1.5 km west of Santa Sofia community	2015-02-13	River margin	25	5.79	5	8.73	2.8	2.4	Bogota-Gregory & Figueira
Characiformes	Curimatidae	Curimatella	Curimatella meyeri	Para	Santarem	Arapiuns	rio Arapiuns; 1.5 km west of Santa Sofia community	2015-02-13	River margin	25	5.79	5	8.73	2.8	2.4	Bogota-Gregory & Figueira
Characiformes	Curimatidae	Curimatella	Curimatella meyeri	Para	Santarem	Arapiuns	rio Arapiuns; 1.5 km west of Santa Sofia community	2015-02-13	River margin	25	5.79	5	8.73	2.8	2.4	Bogota-Gregory & Figueira
Characiformes	Curimatidae	Curimatella	Curimatella meyeri	Para	Santarem	Arapiuns	rio Arapiuns; 1.5 km west of Santa Sofia community	2015-02-13	River margin	25	5.79	5	8.73	2.8	2.4	Bogota-Gregory & Figueira
Characiformes	Curimatidae	Curimatella	Curimatella meyeri	Para	Santarem	Arapiuns	rio Arapiuns; 1.5 km west of Santa Sofia community	2015-02-13	River margin	25	5.79	5	8.73	2.8	2.4	Bogota-Gregory & Figueira
Characiformes	Curimatidae	Curimatella	Curimatella meyeri	Para	Santarem	Arapiuns	rio Arapiuns; 1.5 km west of Santa Sofia community	2015-02-13	River margin	25	5.79	5	8.73	2.8	2.4	Bogota-Gregory & Figueira
Characiformes	Curimatidae	Curimatella	Curimatella meyeri	Para	Santarem	Arapiuns	rio Arapiuns; 1.5 km west of Santa Sofia community	2015-02-13	River margin	25	5.79	5	8.73	2.8	2.4	Bogota-Gregory & Figueira
Characiformes	Curimatidae	Curimatella	Curimatella meyeri	Para	Santarem	Arapiuns	rio Arapiuns; 1.5 km west of Santa Sofia community	2015-02-13	River margin	25	5.79	5	8.73	2.8	2.4	Bogota-Gregory & Figueira
Characiformes	Curimatidae	Curimatella	Curimatella meyeri	Para	Santarem	Arapiuns	rio Arapiuns; 1.5 km west of Santa Sofia community	2015-02-13	River margin	25	5.79	5	8.73	2.8	2.4	Bogota-Gregory & Figueira
Characiformes	Curimatidae	Curimatella	Curimatella meyeri	Para	Santarem	Arapiuns	rio Arapiuns; 1.5 km west of Santa Sofia community	2015-02-13	River margin	25	5.79	5	8.73	2.8	2.4	Bogota-Gregory & Figueira
Characiformes	Curimatidae	Curimatella	Curimatella meyeri	Para	Santarem	Arapiuns	rio Arapiuns; 1.5 km west of Santa Sofia community	2015-02-13	River margin	25	5.79	5	8.73	2.8	2.4	Bogota-Gregory & Figueira
Characiformes	Curimatidae	Curimatella	Curimatella meyeri	Para	Santarem	Arapiuns	rio Arapiuns; 1.5 km west of Santa Sofia community	2015-02-13	River margin	25	5.79	5	8.73	2.8	2.4	Bogota-Gregory & Figueira
Characiformes	Curimatidae	Curimatella	Curimatella meyeri	Para	Santarem	Arapiuns	rio Arapiuns; 1.5 km west of Santa Sofia community	2015-02-13	River margin	25	5.79	5	8.73	2.8	2.4	Bogota-Gregory & Figueira
Characiformes	Curimatidae	Curimatella	Curimatella meyeri	Para	Santarem	Arapiuns	rio Arapiuns; 1.5 km west of Santa Sofia community	2015-02-13	River margin	25	5.79	5	8.73	2.8	2.4	Bogota-Gregory & Figueira
Characiformes	Curimatidae	Curimatella	Curimatella meyeri	Para	Santarem	Arapiuns	rio Arapiuns; 1.5 km west of Santa Sofia community	2015-02-13	River margin	25	5.79	5	8.73	2.8	2.4	Bogota-Gregory & Figueira
Characiformes	Curimatidae	Curimatella	Curimatella meyeri	Para	Santarem	Arapiuns	rio Arapiuns; 1.5 km west of Santa Sofia community	2015-02-13	River margin	25	5.79	5	8.73	2.8	2.4	Bogota-Gregory & Figueira
Characiformes	Curimatidae	Curimatella	Curimatella meyeri	Para	Santarem	Arapiuns	rio Arapiuns; 1.5 km west of Santa Sofia community	2015-02-13	River margin	25	5.79	5	8.73	2.8	2.4	Bogota-Gregory & Figueira
Characiformes	Curimatidae	Curimatella	Curimatella meyeri	Para	Santarem	Arapiuns	rio Arapiuns; 1.5 km west of Santa Sofia community	2015-02-13	River margin	25	5.79	5	8.73	2.8	2.4	Bogota-Gregory & Figueira
Characiformes	Curimatidae	Curimatella	Curimatella meyeri	Para	Santarem	Arapiuns	rio Arapiuns; 1.5 km west of Santa Sofia community	2015-02-13	River margin	25	5.79	5	8.73	2.8	2.4	Bogota-Gregory & Figueira
Characiformes	Curimatidae	Curimatella	Curimatella meyeri	Para	Santarem	Arapiuns	rio Arapiuns; 1.5 km west of Santa Sofia community	2015-02-13	River margin	25	5.79	5	8.73	2.8	2.4	Bogota-Gregory & Figueira
Characiformes	Curimatidae	Curimatella	Curimatella meyeri	Para	Santarem	Arapiuns	rio Arapiuns; 1.5 km west of Santa Sofia community	2015-02-13	River margin	25	5.79	5	8.73	2.8	2.4	Bogota-Gregory & Figueira
Characiformes	Curimatidae	Curimatella	Curimatella meyeri	Para	Santarem	Arapiuns	rio Arapiuns; 1.5 km west of Santa Sofia community	2015-02-13	River margin	25	5.79	5	8.73	2.8	2.4	Bogota-Gregory & Figueira
Characiformes	Curimatidae	Curimatella	Curimatella meyeri	Para	Santarem	Arapiuns	rio Arapiuns; 1.5 km west of Santa Sofia community	2015-02-13	River margin	25	5.79	5	8.73	2.8	2.4	Bogota-Gregory & Figueira
Characiformes	Curimatidae	Curimatella	Curimatella meyeri	Para	Santarem	Arapiuns	rio Arapiuns; 1.5 km west of Santa Sofia community	2015-02-13	River margin	25	5.79	5	8.73	2.8	2.4	Bogota-Gregory & Figueira
Characiformes	Curimatidae	Curimatella	Curimatella meyeri	Para	Santarem	Arapiuns	rio Arapiuns; 1.5 km west of Santa Sofia community	2015-02-13	River margin	25	5.79	5	8.73	2.8	2.4	Bogota-Gregory & Figueira
Characiformes	Curimatidae	Curimatella	Curimatella meyeri	Para	Santarem	Arapiuns	rio Arapiuns; 1.5 km west of Santa Sofia community	2015-02-13	River margin	25	5.79	5	8.73	2.8	2.4	Bogota-Gregory & Figueira
Characiformes	Curimatidae	Curimatella	Curimatella meyeri	Para	Santarem	Arapiuns	rio Arapiuns; 1.5 km west of Santa Sofia community	2015-02-13	River margin	25	5.79	5	8.73	2.8	2.4	Bogota-Gregory & Figueira
Characiformes	Curimatidae	Curimatella	Curimatella meyeri	Para	Santarem	Arapiuns	rio Arapiuns; 1.5 km west of Santa Sofia community	2015-02-13	River margin	25	5.79	5	8.73	2.8	2.4	Bogota-Gregory & Figueira
Characiformes	Curimatidae	Curimatella	Curimatella meyeri	Para	Santarem	Arapiuns	rio Arapiuns; 1.5 km west of Santa Sofia community	2015-02-13	River margin	25	5.79	5	8.73	2.8	2.4	Bogota-Gregory & Figueira
Characiformes	Curimatidae	Curimatella	Curimatella meyeri	Para	Santarem	Arapiuns	rio Arapiuns; 1.5 km west of Santa Sofia community	2015-02-13	River margin	25	5.79	5	8.73	2.8	2.4	Bogota-Gregory & Figueira
Characiformes	Curimatidae	Curimatella	Curimatella meyeri	Para	Santarem	Arapiuns	rio Arapiuns; 1.5 km west of Santa Sofia community	2015-02-13	River margin	25	5.79	5	8.73	2.8	2.4	Bogota-Gregory & Figueira
Characiformes	Curimatidae	Curimatella	Curimatella meyeri	Para	Santarem	Arapiuns	rio Arapiuns; 1.5 km west of Santa Sofia community	2015-02-13	River margin	25	5.79	5	8.73	2.8	2.4	Bogota-Gregory & Figueira
Characiformes	Curimatidae	Curimatella	Curimatella meyeri	Para	Santarem	Arapiuns	rio Arapiuns; 1.5 km west of Santa Sofia community	2015-02-13	River margin	25	5.79	5	8.73	2.8	2.4	Bogota-Gregory & Figueira
Characiformes	Curimatidae	Curimatella	Curimatella meyeri	Para	Santarem	Arapiuns	rio Arapiuns; 1.5 km west of Santa Sofia community	2015-02-13	River margin	25	5.79	5	8.73	2.8	2.4	Bogota-Gregory & Figueira
Characiformes	Curimatidae	Curimatella	Curimatella meyeri	Para	Santarem	Arapiuns	rio Arapiuns; 1.5 km west of Santa Sofia community	2015-02-13	River margin	25	5.79	5	8.73	2.8	2.4	Bogota-Gregory & Figueira
Characiformes	Curimatidae	Curimatella	Curimatella meyeri	Para	Santarem	Arapiuns	rio Arapiuns; 1.5 km west of Santa Sofia community	2015-02-13	River margin	25	5.79	5	8.73	2.8	2.4	Bogota-Gregory & Figueira
Characiformes	Curimatidae	Curimatella	Curimatella meyeri	Para	Santarem	Arapiuns	rio Arapiuns; 1.5 km west of Santa Sofia community	2015-02-13	River margin	25	5.79	5	8.73	2.8	2.4	Bogota-Gregory & Figueira
Characiformes	Curimatidae	Curimatella	Curimatella meyeri	Para	Santarem	Arapiuns	rio Arapiuns; 1.5 km west of Santa Sofia community	2015-02-13	River margin	25	5.79	5	8.73	2.8	2.4	Bogota-Gregory & Figueira
Characiformes	Curimatidae	Curimatella	Curimatella meyeri	Para	Santarem	Arapiuns	rio Arapiuns; 1.5 km west of Santa Sofia community	2015-02-13	River margin	25	5.79	5	8.73	2.8	2.4	Bogota-Gregory & Figueira
Characiformes	Curimatidae	Curimatella	Curimatella meyeri	Para	Santarem	Arapiuns	rio Arapiuns; 1.5 km west of Santa Sofia community	2015-02-13	River margin	25	5.79	5	8.73	2.8	2.4	Bogota-Gregory & Figueira
Characiformes	Curimatidae	Curimatella	Curimatella meyeri	Para	Santarem	Arapiuns	rio Arapiuns; 1.5 km west of Santa Sofia community	2015-02-13	River margin	25	5.79	5	8.73	2.8	2.4	Bogota-Gregory & Figueira
Characiformes	Curimatidae	Curimatella	Curimatella meyeri	Para	Santarem	Arapiuns	rio Arapiuns; 1.5 km west of Santa Sofia community	2015-02-13	River margin	25	5.79	5	8.73	2.8	2.4	Bogota-Gregory & Figueira
Characiformes	Curimatidae	Curimatella	Curimatella meyeri	Para	Santarem	Arapiuns	rio Arapiuns; 1.5 km west of Santa Sofia community	2015-02-13	River margin	25	5.79	5	8.73	2.8	2.4	Bogota-Gregory & Figueira
Characiformes	Curimatidae	Curimatella	Curimatella meyeri	Para	Santarem	Arapiuns	rio Arapiuns; 1.5 km west of Santa Sofia community	2015-02-13	River margin	25	5.79	5	8.73	2.8	2.4	Bogota-Gregory & Figueira
Characiformes	Curimatidae	Curimatella	Curimatella meyeri	Para	Santarem	Arapiuns	rio Arapiuns; 1.5 km west of Santa Sofia community	2015-02-13	River margin	25	5.79	5	8.73	2.8	2.4	Bogota-Gregory & Figueira
Characiformes	Curimatidae	Curimatella	Curimatella meyeri	Para	Santarem	Arapiuns	rio Arapiuns; 1.5 km west of Santa Sofia community	2015-02-13	River margin	25	5.79	5	8.73	2.8	2.4	Bogota-Gregory & Figueira
Characiformes	Curimatidae	Curimatella	Curimatella meyeri	Para	Santarem	Arapiuns	rio Arapiuns; 1.5 km west of Santa Sofia community	2015-02-13	River margin	25	5.79	5	8.73	2.8	2.4	Bogota-Gregory & Figueira
Characiformes	Curimatidae	Curimatella	Curimatella meyeri	Para	Santarem	Arapiuns	rio Arapiuns; 1.5 km west of Santa Sofia community	2015-02-13	River margin	25	5.79	5	8.73	2.8	2.4	Bogota-Gregory & Figueira
Characiformes	Curimatidae	Curimatella	Curimatella meyeri	Para	Santarem	Arapiuns	rio Arapiuns; 1.5 km west of Santa Sofia community	2015-02-13	River margin	25	5.79	5	8.73	2.8	2.4	Bogota-Gregory & Figueira
Characiformes	Curimatidae	Curimatella	Curimatella meyeri	Para	Santarem	Arapiuns	rio Arapiuns; 1.5 km west of Santa Sofia community	2015-02-13	River margin	25	5.79	5	8.73	2.8	2.4	Bogota-Gregory & Figueira
Characiformes	Curimatidae	Curimatella	Curimatella meyeri	Para	Santarem	Arapiuns	rio Arapiuns; 1.5 km west of Santa Sofia community	2015-02-13	River margin	25	5.79	5	8.73	2.8	2.4	Bogota-Gregory & Figueira
Characiformes	Curimatidae	Curimatella	Curimatella meyeri	Para	Santarem	Arapiuns	rio Arapiuns; 1.5 km west of Santa Sofia community	2015-02-13	River margin	25	5.79	5	8.73	2.8	2.4	Bogota-Gregory & Figueira
Characiformes	Curimatidae	Curimatella	Curimatella meyeri	Para	Santarem	Arapiuns	rio Arapiuns; 1.5 km west of Santa Sofia community	2015-02-13	River margin	25	5.79	5	8.73	2.8	2.4	Bogota-Gregory & Figueira
Characiformes	Curimatidae	Curimatella	Curimatella meyeri	Para	Santarem	Arapiuns	rio Arapiuns; 1.5 km west of Santa Sofia community	2015-02-13	River margin	25	5.79	5	8.73	2.8	2.4	Bogota-Gregory & Figueira
Characiformes	Curimatidae	Curimatella	Curimatella meyeri	Para	Santarem	Arapiuns	rio Arapiuns; 1.5 km west of Santa Sofia community	2015-02-13	River margin	25	5.79	5	8.73	2.8	2.4	Bogota-Gregory & Figueira
Characiformes	Curimatidae	Curimatella	Curimatella meyeri	Para	Santarem	Arapiuns	rio Arapiuns; 1.5 km west of Santa Sofia community	2015-02-13	River margin	25	5.79	5	8.73	2.8	2.4	Bogota-Gregory & Figueira
Characiformes	Curimatidae	Curimatella	Curimatella meyeri	Para	Santarem	Arapiuns	rio Arapiuns; 1.5 km west of Santa Sofia community	2015-02-13	River margin	25	5.79	5	8.73	2.8	2.4	Bogota-Gregory & Figueira
Characiformes	Curimatidae	Curimatella	Curimatella meyeri	Para	Santarem	Arapiuns	rio Arapiuns; 1.5 km west of Santa Sofia community	2015-02-13	River margin	25	5.79	5	8.73	2.8	2.4	Bogota-Gregory & Figueira
Characiformes	Curimatidae	Curimatella	Curimatella meyeri	Para	Santarem	Arapiuns	rio Arapiuns; 1.5 km west of Santa Sofia community	2015-02-13	River margin	25	5.79	5	8.73	2.8	2.4	Bogota-Gregory & Figueira
Characiformes	Curimatidae	Curimatella	Curimatella meyeri	Para	Santarem	Arapiuns	rio Arapiuns; 1.5 km west of Santa Sofia community	2015-02-13	River margin	25	5.79	5	8.73	2.8	2.4	Bogota-Gregory & Figueira
Characiformes	Curimatidae	Curimatella	Curimatella meyeri	Para	Santarem	Arapiuns	rio Arapiuns; 1.5 km west of Santa Sofia community	2015-02-13	River margin	25	5.79	5	8.73	2.8	2.4	Bogota-Gregory & Figueira
Characiformes	Curimatidae	Curimatella	Curimatella meyeri	Para	Santarem	Arapiuns	rio Arapiuns; 1.5 km west of Santa Sofia community	2015-02-13	River margin	25	5.79	5	8.73	2.8	2.4	Bogota-Gregory & Figueira
Characiformes	Curimatidae	Curimatella	Curimatella meyeri	Para	Santarem	Arapiuns	rio Arapiuns; 1.5 km west of Santa Sofia community	2015-02-13	River margin	25	5.79	5	8.73	2.8	2.4	Bogota-Gregory & Figueira
Characiformes	Curimatidae	Curimatella	Curimatella meyeri	Para	Santarem	Arapiuns	rio Arapiuns; 1.5 km west of Santa Sofia community	2015-02-13	River margin	25	5.79	5	8.73	2.8	2.4	Bogota-Gregory & Figueira
Characiformes	Curimatidae	Curimatella	Curimatella meyeri	Para	Santarem	Arapiuns	rio Arapiuns; 1.5 km west of Santa Sofia community	2015-02-13	River margin	25	5.79	5	8.73	2.8	2.4	Bogota-Gregory & Figueira
Characiformes	Curimatidae	Curimatella	Curimatella meyeri	Para	Santarem	Arapiuns	rio Arapiuns; 1.5 km west of Santa Sofia community	2015-02-13	River margin	25	5.79	5	8.73	2.8	2.4	Bogota-Gregory & Figueira
Characiformes	Curimatidae	Curimatella	Curimatella meyeri	Para	Santarem	Arapiuns	rio Arapiuns; 1.5 km west of Santa Sofia community	2015-02-13	River margin	25	5.79	5	8.73	2.8	2.4	Bogota-Gregory & Figueira
Characiformes	Curimatidae	Curimatella	Curimatella meyeri	Para	Santarem	Arapiuns	rio Arapiuns; 1.5 km west of Santa Sofia community	2015-02-13	River margin	25	5.79	5	8.73	2.8	2.4	Bogota-Gregory & Figueira
Characiformes	Curimatidae	Curimatella	Curimatella meyeri	Para	Santarem	Arapiuns	rio Arapiuns; 1.5 km west of Santa Sofia community	2015-02-13	River margin	25	5.79	5	8.73	2.8	2.4	Bogota-Gregory & Figueira
Characiformes	Curimatidae	Curimatella	Curimatella meyeri	Para	Santarem	Arapiuns	rio Arapiuns; 1.5 km west of Santa Sofia community	2015-02-13	River margin	25	5.79	5	8.73	2.8	2.4	Bogota-Gregory & Figueira
Characiformes	Curimatidae	Curimatella	Curimatella meyeri	Para	Santarem	Arapiuns	rio Arapiuns; 1.5 km west of Santa Sofia community	2015-02-13	River margin	25	5.79	5	8.73	2.8	2.4	Bogota-Gregory & Figueira
Characiformes	Curimatidae	Curimatella	Curimatella meyeri	Para	Santarem	Arapiuns	rio Arapiuns; 1.5 km west of Santa Sofia community	2015-02-13	River margin	25	5.79	5	8.73	2.8	2.4	Bogota-Gregory & Figueira
Characiformes	Curimatidae	Curimatella	Curimatella meyeri	Para	Santarem	Arapiuns	rio Arapiuns; 1.5 km west of Santa Sofia community	2015-02-13	River margin	25	5.79	5	8.73	2.8	2.4	Bogota-Gregory & Figueira
Characiformes	Curimatidae	Curimatella	Curimatella meyeri	Para	Santarem	Arapiuns	rio Arapiuns; 1.5 km west of Santa Sofia community	2015-02-13	River margin	25	5.79	5	8.73	2.8	2.4	Bogota-Gregory & Figueira
Characiformes	Curimatidae	Curimatella	Curimatella meyeri	Para	Santarem	Arapiuns	rio Arapiuns; 1.5 km west of Santa Sofia community	2015-02-13	River margin	25	5.79	5	8.73	2.8	2.4	Bogota-Gregory & Figueira
Characiformes	Curimatidae	Curimatella	Curimatella meyeri	Para	Santarem	Arapiuns	rio Arapiuns; 1.5 km west of Santa Sofia community	2015-02-13	River margin	25	5.79	5	8.73	2.8	2.4	Bogota-Gregory & Figueira
Characiformes	Curimatidae	Curimatella	Curimatella meyeri	Para	Santarem	Arapiuns	rio Arapiuns; 1.5 km west of Santa Sofia community	2015-02-13	River margin	25	5.79	5	8.73	2.8	2.4	Bogota-Gregory & Figueira
Characiformes	Curimatidae	Curimatella	Curimatella meyeri	Para	Santarem	Arapiuns	rio Arapiuns; 1.5 km west of Santa Sofia community	2015-02-13	River margin	25	5.79	5	8.73	2.8	2.4	Bogota-Gregory & Figueira
Characiformes	Curimatidae	Curimatella	Curimatella meyeri	Para	Santarem	Arapiuns	rio Arapiuns; 1.5 km west of Santa Sofia community	2015-02-13	River margin	25	5.79	5	8.73	2.8	2.4	Bogota-Gregory & Figueira
Characiformes	Hemiodontidae	Bivibranchia	Bivibranchia fowleri	Para	Santarem	Arapiuns	rio Arapiuns; 1.5 km west of Santa Sofia community	2015-02-13	River margin	25	5.79	5	8.73	2.8	2.4	Bogota-Gregory & Figueira
Characiformes	Hemiodontidae	Bivibranchia	Bivibranchia fowleri	Para	Santarem	Arapiuns	rio Arapiuns; 1.5 km west of Santa Sofia community	2015-02-13	River margin	25	5.79	5	8.73	2.8	2.4	Bogota-Gregory & Figueira
Characiformes	Hemiodontidae	Bivibranchia	Bivibranchia fowleri	Para	Santarem	Arapiuns	rio Arapiuns; 1.5 km west of Santa Sofia community	2015-02-13	River margin	25	5.79	5	8.73	2.8	2.4	Bogota-Gregory & Figueira
Characiformes	Hemiodontidae	Bivibranchia	Bivibranchia fowleri	Para	Santarem	Arapiuns	rio Arapiuns; 1.5 km west of Santa Sofia community	2015-02-13	River margin	25	5.79	5	8.73	2.8	2.4	Bogota-Gregory & Figueira
Characiformes	Hemiodontidae	Bivibranchia	Bivibranchia fowleri	Para	Santarem	Arapiuns	rio Arapiuns; 1.5 km west of Santa Sofia community	2015-02-13	River margin	25	5.79	5	8.73	2.8	2.4	Bogota-Gregory & Figueira
Characiformes	Hemiodontidae	Bivibranchia	Bivibranchia fowleri	Para	Santarem	Arapiuns	rio Arapiuns; 1.5 km west of Santa Sofia community	2015-02-13	River margin	25	5.79	5	8.73	2.8	2.4	Bogota-Gregory & Figueira
Characiformes	Hemiodontidae	Bivibranchia	Bivibranchia fowleri	Para	Santarem	Arapiuns	rio Arapiuns; 1.5 km west of Santa Sofia community	2015-02-13	River margin	25	5.79	5	8.73	2.8	2.4	Bogota-Gregory & Figueira
Characiformes	Hemiodontidae	Bivibranchia	Bivibranchia fowleri	Para	Santarem	Arapiuns	rio Arapiuns; 1.5 km west of Santa Sofia community	2015-02-13	River margin	25	5.79	5	8.73	2.8	2.4	Bogota-Gregory & Figueira
Characiformes	Hemiodontidae	Bivibranchia	Bivibranchia fowleri	Para	Santarem	Arapiuns	rio Arapiuns; 1.5 km west of Santa Sofia community	2015-02-13	River margin	25	5.79	5	8.73	2.8	2.4	Bogota-Gregory & Figueira
Characiformes	Hemiodontidae	Bivibranchia	Bivibranchia fowleri	Para	Santarem	Arapiuns	rio Arapiuns; 1.5 km west of Santa Sofia community	2015-02-13	River margin	25	5.79	5	8.73	2.8	2.4	Bogota-Gregory & Figueira
Characiformes	Hemiodontidae	Bivibranchia	Bivibranchia fowleri	Para	Santarem	Arapiuns	rio Arapiuns; 1.5 km west of Santa Sofia community	2015-02-13	River margin	25	5.79	5	8.73	2.8	2.4	Bogota-Gregory & Figueira
Characiformes	Hemiodontidae	Bivibranchia	Bivibranchia fowleri	Para	Santarem	Arapiuns	rio Arapiuns; 1.5 km west of Santa Sofia community	2015-02-13	River margin	25	5.79	5	8.73	2.8	2.4	Bogota-Gregory & Figueira
Characiformes	Hemiodontidae	Bivibranchia	Bivibranchia fowleri	Para	Santarem	Arapiuns	rio Arapiuns; 1.5 km west of Santa Sofia community	2015-02-13	River margin	25	5.79	5	8.73	2.8	2.4	Bogota-Gregory & Figueira
Characiformes	Hemiodontidae	Bivibranchia	Bivibranchia fowleri	Para	Santarem	Arapiuns	rio Arapiuns; 1.5 km west of Santa Sofia community	2015-02-13	River margin	25	5.79	5	8.73	2.8	2.4	Bogota-Gregory & Figueira
Characiformes	Hemiodontidae	Bivibranchia	Bivibranchia fowleri	Para	Santarem	Arapiuns	rio Arapiuns; 1.5 km west of Santa Sofia community	2015-02-13	River margin	25	5.79	5	8.73	2.8	2.4	Bogota-Gregory & Figueira
Characiformes	Hemiodontidae	Bivibranchia	Bivibranchia fowleri	Para	Santarem	Arapiuns	rio Arapiuns; 1.5 km west of Santa Sofia community	2015-02-13	River margin	25	5.79	5	8.73	2.8	2.4	Bogota-Gregory & Figueira
Characiformes	Hemiodontidae	Bivibranchia	Bivibranchia fowleri	Para	Santarem	Arapiuns	rio Arapiuns; 1.5 km west of Santa Sofia community	2015-02-13	River margin	25	5.79	5	8.73	2.8	2.4	Bogota-Gregory & Figueira
Characiformes	Hemiodontidae	Bivibranchia	Bivibranchia fowleri	Para	Santarem	Arapiuns	rio Arapiuns; 1.5 km west of Santa Sofia community	2015-02-13	River margin	25	5.79	5	8.73	2.8	2.4	Bogota-Gregory & Figueira
Characiformes	Hemiodontidae	Bivibranchia	Bivibranchia fowleri	Para	Santarem	Arapiuns	rio Arapiuns; 1.5 km west of Santa Sofia community	2015-02-13	River margin	25	5.79	5	8.73	2.8	2.4	Bogota-Gregory & Figueira
Characiformes	Anostomidae	Leporinus	Leporinus fasciatus	Para	Santarem	Tapajos	rio Tapajos; on the east margin of the main channel of the rio Tapajos; 2 km northwest of Alter do Chao	2015-02-14	River margin	29.1	6.62	5.3	15.63	7.96	1.1	Bogota-Gregory & Figueira
Siluriformes	Loricariidae	Peckoltia	Peckoltia vittata	Para	Santarem	Amazonas	rio Amazonas; on the south margin of the main channel of the rio Amazonas; approximately 30 km upstream of Santarem and 5.5 km northwest of Arapixuna community	2015-04-02	River margin	27.89	5.7	2.6	59.8	89	0.3	Bogota-Gregory & Figueira
Clupeiformes	Engraulidae	Pterengraulis	Pterengraulis atherinoides	Para	Santarem	Amazonas	rio Amazonas close to Lago do Santana; Marimarituba community; 50 m of and parallel to the north margin of the island located in the main channel of the rio Amazonas; approximately 50 km upstream of Santarem	2015-02-11	River margin	29.3	6.96	3.4	64	280	0.11	Bogota-Gregory & Figueira
Gymnotiformes	Apteronotidae	Sternarchorhynchus	Sternarchorhynchus goeldii	Para	Santarem	Amazonas	rio Amazonas close to Lago do Santana; Marimarituba community; 50 m of and parallel to the north margin of the island located in the main channel of the rio Amazonas; approximately 50 km upstream of Santarem	2015-02-11	River margin	29.3	6.96	3.4	64	280	0.11	Bogota-Gregory & Figueira
Characiformes	Triportheidae	Triportheus	Triportheus cf angulatus	Para	Santarem	Amazonas	rio Amazonas close to Lago do Santana; Marimarituba community; 50 m of and parallel to the north margin of the island located in the main channel of the rio Amazonas; approximately 50 km upstream of Santarem	2015-02-11	River margin	29.3	6.96	3.4	64	280	0.11	Bogota-Gregory & Figueira
Characiformes	Triportheidae	Triportheus	Triportheus cf angulatus	Para	Santarem	Amazonas	rio Amazonas close to Lago do Santana; Marimarituba community; 50 m of and parallel to the north margin of the island located in the main channel of the rio Amazonas; approximately 50 km upstream of Santarem	2015-02-11	River margin	29.3	6.96	3.4	64	280	0.11	Bogota-Gregory & Figueira
Characiformes	Triportheidae	Triportheus	Triportheus cf angulatus	Para	Santarem	Amazonas	rio Amazonas close to Lago do Santana; Marimarituba community; 50 m of and parallel to the north margin of the island located in the main channel of the rio Amazonas; approximately 50 km upstream of Santarem	2015-02-11	River margin	29.3	6.96	3.4	64	280	0.11	Bogota-Gregory & Figueira
Characiformes	Cynodontidae	Rhaphiodon	Rhaphiodon vulpinus	Para	Santarem	Amazonas	rio Amazonas close to Lago do Santana; Marimarituba community; 50 m of and parallel to the north margin of the island located in the main channel of the rio Amazonas; approximately 50 km upstream of Santarem	2015-02-11	River margin	29.3	6.96	3.4	64	280	0.11	Bogota-Gregory & Figueira
Siluriformes	Pimelodidae	Propimelodus	Propimelodus cf eigenmanni	Para	Santarem	Amazonas	rio Amazonas close to Lago do Santana; Marimarituba community; 50 m of and parallel to the north margin of the island located in the main channel of the rio Amazonas; approximately 50 km upstream of Santarem	2015-02-11	River margin	29.3	6.96	3.4	64	280	0.11	Bogota-Gregory & Figueira
Siluriformes	Pimelodidae	Propimelodus	Propimelodus cf eigenmanni	Para	Santarem	Amazonas	rio Amazonas close to Lago do Santana; Marimarituba community; 50 m of and parallel to the north margin of the island located in the main channel of the rio Amazonas; approximately 50 km upstream of Santarem	2015-02-11	River margin	29.3	6.96	3.4	64	280	0.11	Bogota-Gregory & Figueira
Siluriformes	Loricariidae	Loricariichthys	Loricariichthys acutus	Para	Santarem	Amazonas	rio Amazonas close to Lago do Santana; Marimarituba community; 50 m of and parallel to the north margin of the island located in the main channel of the rio Amazonas; approximately 50 km upstream of Santarem	2015-02-11	River margin	29.3	6.96	3.4	64	280	0.11	Bogota-Gregory & Figueira
Siluriformes	Loricariidae	Loricariichthys	Loricariichthys acutus	Para	Santarem	Amazonas	rio Amazonas close to Lago do Santana; Marimarituba community; 50 m of and parallel to the north margin of the island located in the main channel of the rio Amazonas; approximately 50 km upstream of Santarem	2015-02-11	River margin	29.3	6.96	3.4	64	280	0.11	Bogota-Gregory & Figueira
Characiformes	Triportheidae	Triportheus	Triportheus auritus	Para	Santarem	Amazonas	rio Amazonas close to Lago do Santana; Marimarituba community; 50 m of and parallel to the north margin of the island located in the main channel of the rio Amazonas; approximately 50 km upstream of Santarem	2015-02-11	River margin	29.3	6.96	3.4	64	280	0.11	Bogota-Gregory & Figueira
Characiformes	Triportheidae	Triportheus	Triportheus auritus	Para	Santarem	Amazonas	rio Amazonas close to Lago do Santana; Marimarituba community; 50 m of and parallel to the north margin of the island located in the main channel of the rio Amazonas; approximately 50 km upstream of Santarem	2015-02-11	River margin	29.3	6.96	3.4	64	280	0.11	Bogota-Gregory & Figueira
Characiformes	Curimatidae	Cyphocharax	Cyphocharax leucostictus	Para	Santarem	Tapajos	rio Tapajos; on the east margin of the main channel of the rio Tapajos; 20 km west of Santarem	2015-02-15	River margin	30.5	6.71	5	15.36	8.37	1.2	Bogota-Gregory & Figueira
Characiformes	Curimatidae	Cyphocharax	Cyphocharax leucostictus	Para	Santarem	Tapajos	rio Tapajos; on the east margin of the main channel of the rio Tapajos; 20 km west of Santarem	2015-02-15	River margin	30.5	6.71	5	15.36	8.37	1.2	Bogota-Gregory & Figueira
Characiformes	Curimatidae	Cyphocharax	Cyphocharax leucostictus	Para	Santarem	Tapajos	rio Tapajos; on the east margin of the main channel of the rio Tapajos; 20 km west of Santarem	2015-02-15	River margin	30.5	6.71	5	15.36	8.37	1.2	Bogota-Gregory & Figueira
Characiformes	Curimatidae	Cyphocharax	Cyphocharax leucostictus	Para	Santarem	Tapajos	rio Tapajos; on the east margin of the main channel of the rio Tapajos; 20 km west of Santarem	2015-02-15	River margin	30.5	6.71	5	15.36	8.37	1.2	Bogota-Gregory & Figueira
Siluriformes	Doradidae	Hassar	Hassar orestis	Para	Santarem	Tapajos	rio Tapajos; on the east margin of the main channel of the rio Tapajos; 20 km west of Santarem	2015-02-15	River margin	29.6	6.31	5.2	15.5	7.32	1.2	Bogota-Gregory & Figueira
Siluriformes	Doradidae	Hassar	Hassar orestis	Para	Santarem	Tapajos	rio Tapajos; on the east margin of the main channel of the rio Tapajos; 20 km west of Santarem	2015-02-15	River margin	29.6	6.31	5.2	15.5	7.32	1.2	Bogota-Gregory & Figueira
Siluriformes	Doradidae	Hassar	Hassar orestis	Para	Santarem	Tapajos	rio Tapajos; on the east margin of the main channel of the rio Tapajos; 20 km west of Santarem	2015-02-15	River margin	29.6	6.31	5.2	15.5	7.32	1.2	Bogota-Gregory & Figueira
Characiformes	Anostomidae	Schizodon	Schizodon fasciatus	Para	Santarem	Amazonas	rio Amazonas close to Lago do Santana; Marimarituba community; 50 m of and parallel to the north margin of the island located in the main channel of the rio Amazonas; approximately 50 km upstream of Santarem	2015-02-11	River margin	29.3	6.96	3.4	64	280	0.11	Bogota-Gregory & Figueira
Siluriformes	Auchenipteridae	Ageneiosus	Ageneiosus sp	Para	Santarem	Amazonas	rio Amazonas close to Lago do Santana; Marimarituba community; 50 m of and parallel to the north margin of the island located in the main channel of the rio Amazonas; approximately 50 km upstream of Santarem	2015-02-11	River margin	29.3	6.96	3.4	64	280	0.11	Bogota-Gregory & Figueira
Siluriformes	Auchenipteridae	Ageneiosus	Ageneiosus sp	Para	Santarem	Amazonas	rio Amazonas close to Lago do Santana; Marimarituba community; 50 m of and parallel to the north margin of the island located in the main channel of the rio Amazonas; approximately 50 km upstream of Santarem	2015-02-11	River margin	29.3	6.96	3.4	64	280	0.11	Bogota-Gregory & Figueira
Siluriformes	Auchenipteridae	Ageneiosus	Ageneiosus sp	Para	Santarem	Amazonas	rio Amazonas close to Lago do Santana; Marimarituba community; 50 m of and parallel to the north margin of the island located in the main channel of the rio Amazonas; approximately 50 km upstream of Santarem	2015-02-11	River margin	29.3	6.96	3.4	64	280	0.11	Bogota-Gregory & Figueira
Siluriformes	Auchenipteridae	Ageneiosus	Ageneiosus sp	Para	Santarem	Amazonas	rio Amazonas close to Lago do Santana; Marimarituba community; 50 m of and parallel to the north margin of the island located in the main channel of the rio Amazonas; approximately 50 km upstream of Santarem	2015-02-11	River margin	29.3	6.96	3.4	64	280	0.11	Bogota-Gregory & Figueira
Characiformes	Acestrorhynchidae	Acestrorhynchus	Acestrorhynchus falcirostris	Para	Santarem	Tapajos	rio Tapajos; on the east margin of the main channel of the rio Tapajos; 20 km west of Santarem	2015-02-15	River margin	30.5	6.71	5	15.36	8.37	1.2	Bogota-Gregory & Figueira
Characiformes	Hemiodontidae	Bivibranchia	Bivibranchia fowleri	Para	Santarem	Tapajos	rio Tapajos; on the east margin of the main channel of the rio Tapajos; 20 km west of Santarem	2015-02-15	River margin	30.5	6.71	5	15.36	8.37	1.2	Bogota-Gregory & Figueira
Characiformes	Hemiodontidae	Bivibranchia	Bivibranchia fowleri	Para	Santarem	Tapajos	rio Tapajos; on the east margin of the main channel of the rio Tapajos; 20 km west of Santarem	2015-02-15	River margin	30.5	6.71	5	15.36	8.37	1.2	Bogota-Gregory & Figueira
Characiformes	Hemiodontidae	Bivibranchia	Bivibranchia fowleri	Para	Santarem	Tapajos	rio Tapajos; on the east margin of the main channel of the rio Tapajos; 20 km west of Santarem	2015-02-15	River margin	30.5	6.71	5	15.36	8.37	1.2	Bogota-Gregory & Figueira
Characiformes	Hemiodontidae	Bivibranchia	Bivibranchia fowleri	Para	Santarem	Tapajos	rio Tapajos; on the east margin of the main channel of the rio Tapajos; 20 km west of Santarem	2015-02-15	River margin	30.5	6.71	5	15.36	8.37	1.2	Bogota-Gregory & Figueira
Characiformes	Hemiodontidae	Bivibranchia	Bivibranchia fowleri	Para	Santarem	Tapajos	rio Tapajos; on the east margin of the main channel of the rio Tapajos; 20 km west of Santarem	2015-02-15	River margin	30.5	6.71	5	15.36	8.37	1.2	Bogota-Gregory & Figueira
Cichliformes	Cichlidae	Cichla	Cichla pinima	Para	Santarem	Tapajos	rio Tapajos; on the east margin of the main channel of the rio Tapajos; 20 km west of Santarem	2015-02-15	River margin	29.6	6.31	5.2	15.5	7.32	1.2	Bogota-Gregory & Figueira
Siluriformes	Loricariidae	Limatulichthys	Limatulichthys griseus	Para	Santarem	Tapajos	rio Tapajos; on the east margin of the main channel of the rio Tapajos; 20 km west of Santarem	2015-02-15	River margin	30.5	6.71	5	15.36	8.37	1.2	Bogota-Gregory & Figueira
Siluriformes	Loricariidae	Limatulichthys	Limatulichthys griseus	Para	Santarem	Tapajos	rio Tapajos; on the east margin of the main channel of the rio Tapajos; 20 km west of Santarem	2015-02-15	River margin	30.5	6.71	5	15.36	8.37	1.2	Bogota-Gregory & Figueira
Siluriformes	Loricariidae	Hypoptopoma	Hypoptopoma incognitum	Para	Santarem	Amazonas	rio Amazonas; on the south margin of the main channel of the rio Amazonas; approximately 30 km upstream of Santarem and 5.5 km northwest of Arapixuna community	2015-04-02	River margin	27.89	5.7	2.6	59.8	89	0.3	Bogota-Gregory & Figueira
Characiformes	Anostomidae	Schizodon	Schizodon vittatus	Para	Santarem	Tapajos	rio Tapajos; on the east margin of the main channel of the rio Tapajos; 20 km west of Santarem	2015-02-15	River margin	30.5	6.71	5	15.36	8.37	1.2	Bogota-Gregory & Figueira
Siluriformes	Doradidae	Hassar	Hassar orestis	Para	Santarem	Tapajos	rio Tapajos; on the east margin of the main channel of the rio Tapajos; 20 km west of Santarem	2015-02-15	River margin	30.5	6.71	5	15.36	8.37	1.2	Bogota-Gregory & Figueira
Siluriformes	Doradidae	Hassar	Hassar orestis	Para	Santarem	Tapajos	rio Tapajos; on the east margin of the main channel of the rio Tapajos; 20 km west of Santarem	2015-02-15	River margin	30.5	6.71	5	15.36	8.37	1.2	Bogota-Gregory & Figueira
Siluriformes	Doradidae	Hassar	Hassar orestis	Para	Santarem	Tapajos	rio Tapajos; on the east margin of the main channel of the rio Tapajos; 20 km west of Santarem	2015-02-15	River margin	30.5	6.71	5	15.36	8.37	1.2	Bogota-Gregory & Figueira
Siluriformes	Doradidae	Hassar	Hassar orestis	Para	Santarem	Tapajos	rio Tapajos; on the east margin of the main channel of the rio Tapajos; 20 km west of Santarem	2015-02-15	River margin	30.5	6.71	5	15.36	8.37	1.2	Bogota-Gregory & Figueira
Siluriformes	Doradidae	Hassar	Hassar orestis	Para	Santarem	Tapajos	rio Tapajos; on the east margin of the main channel of the rio Tapajos; 20 km west of Santarem	2015-02-15	River margin	30.5	6.71	5	15.36	8.37	1.2	Bogota-Gregory & Figueira
Siluriformes	Doradidae	Hassar	Hassar orestis	Para	Santarem	Tapajos	rio Tapajos; on the east margin of the main channel of the rio Tapajos; 20 km west of Santarem	2015-02-15	River margin	30.5	6.71	5	15.36	8.37	1.2	Bogota-Gregory & Figueira
Siluriformes	Doradidae	Hassar	Hassar orestis	Para	Santarem	Tapajos	rio Tapajos; on the east margin of the main channel of the rio Tapajos; 20 km west of Santarem	2015-02-15	River margin	30.5	6.71	5	15.36	8.37	1.2	Bogota-Gregory & Figueira
Siluriformes	Doradidae	Hassar	Hassar orestis	Para	Santarem	Tapajos	rio Tapajos; on the east margin of the main channel of the rio Tapajos; 20 km west of Santarem	2015-02-15	River margin	30.5	6.71	5	15.36	8.37	1.2	Bogota-Gregory & Figueira
Siluriformes	Doradidae	Hassar	Hassar orestis	Para	Santarem	Tapajos	rio Tapajos; on the east margin of the main channel of the rio Tapajos; 20 km west of Santarem	2015-02-15	River margin	30.5	6.71	5	15.36	8.37	1.2	Bogota-Gregory & Figueira
Siluriformes	Doradidae	Hassar	Hassar orestis	Para	Santarem	Tapajos	rio Tapajos; on the east margin of the main channel of the rio Tapajos; 20 km west of Santarem	2015-02-15	River margin	30.5	6.71	5	15.36	8.37	1.2	Bogota-Gregory & Figueira
Siluriformes	Doradidae	Hassar	Hassar orestis	Para	Santarem	Tapajos	rio Tapajos; on the east margin of the main channel of the rio Tapajos; 20 km west of Santarem	2015-02-15	River margin	30.5	6.71	5	15.36	8.37	1.2	Bogota-Gregory & Figueira
Siluriformes	Doradidae	Hassar	Hassar orestis	Para	Santarem	Tapajos	rio Tapajos; on the east margin of the main channel of the rio Tapajos; 20 km west of Santarem	2015-02-15	River margin	30.5	6.71	5	15.36	8.37	1.2	Bogota-Gregory & Figueira
Siluriformes	Doradidae	Hassar	Hassar orestis	Para	Santarem	Tapajos	rio Tapajos; on the east margin of the main channel of the rio Tapajos; 20 km west of Santarem	2015-02-15	River margin	30.5	6.71	5	15.36	8.37	1.2	Bogota-Gregory & Figueira
Siluriformes	Doradidae	Hassar	Hassar orestis	Para	Santarem	Tapajos	rio Tapajos; on the east margin of the main channel of the rio Tapajos; 20 km west of Santarem	2015-02-15	River margin	30.5	6.71	5	15.36	8.37	1.2	Bogota-Gregory & Figueira
Characiformes	Erythrinidae	Hoplias	Hoplias malabaricus	Para	Santarem	Arapiuns	rio Arapiuns 50 m of and parallel to Lago do Padre; east margin of the rio Arapiuns; approximately 4 km southwest of Villa Franca community	2015-04-04	River margin	29.15	5.04	9.1	9.15	1.52	2.72	Bogota-Gregory & Figueira
Characiformes	Acestrorhynchidae	Acestrorhynchus	Acestrorhynchus microlepis	Para	Santarem	Arapiuns	rio Arapiuns 50 m of and parallel to Lago do Padre; east margin of the rio Arapiuns; approximately 4 km southwest of Villa Franca community	2015-04-04	River margin	29.15	5.04	9.1	9.15	1.52	2.72	Bogota-Gregory & Figueira
Characiformes	Acestrorhynchidae	Acestrorhynchus	Acestrorhynchus microlepis	Para	Santarem	Arapiuns	rio Arapiuns 50 m of and parallel to Lago do Padre; east margin of the rio Arapiuns; approximately 4 km southwest of Villa Franca community	2015-04-04	River margin	29.15	5.04	9.1	9.15	1.52	2.72	Bogota-Gregory & Figueira
Characiformes	Acestrorhynchidae	Acestrorhynchus	Acestrorhynchus microlepis	Para	Santarem	Arapiuns	rio Arapiuns 50 m of and parallel to Lago do Padre; east margin of the rio Arapiuns; approximately 4 km southwest of Villa Franca community	2015-04-04	River margin	29.15	5.04	9.1	9.15	1.52	2.72	Bogota-Gregory & Figueira
Characiformes	Acestrorhynchidae	Acestrorhynchus	Acestrorhynchus microlepis	Para	Santarem	Arapiuns	rio Arapiuns 50 m of and parallel to Lago do Padre; east margin of the rio Arapiuns; approximately 4 km southwest of Villa Franca community	2015-04-04	River margin	29.15	5.04	9.1	9.15	1.52	2.72	Bogota-Gregory & Figueira
Characiformes	Characidae	Moenkhausia	Moenkhausia lata	Para	Santarem	Tapajos	rio Tapajos; on the east margin of the main channel of the rio Tapajos; 20 km west of Santarem	2015-02-15	River margin	30.5	6.71	5	15.36	8.37	1.2	Bogota-Gregory & Figueira
Characiformes	Characidae	Moenkhausia	Moenkhausia lata	Para	Santarem	Tapajos	rio Tapajos; on the east margin of the main channel of the rio Tapajos; 20 km west of Santarem	2015-02-15	River margin	30.5	6.71	5	15.36	8.37	1.2	Bogota-Gregory & Figueira
Characiformes	Hemiodontidae	Hemiodus	Hemiodus gracilis	Para	Santarem	Arapiuns	rio Arapiuns 50 m of and parallel to Lago do Padre; east margin of the rio Arapiuns; approximately 4 km southwest of Villa Franca community	2015-04-04	River margin	29.15	5.04	9.1	9.15	1.52	2.72	Bogota-Gregory & Figueira
Characiformes	Hemiodontidae	Hemiodus	Hemiodus gracilis	Para	Santarem	Arapiuns	rio Arapiuns 50 m of and parallel to Lago do Padre; east margin of the rio Arapiuns; approximately 4 km southwest of Villa Franca community	2015-04-04	River margin	29.15	5.04	9.1	9.15	1.52	2.72	Bogota-Gregory & Figueira
Characiformes	Hemiodontidae	Hemiodus	Hemiodus gracilis	Para	Santarem	Arapiuns	rio Arapiuns 50 m of and parallel to Lago do Padre; east margin of the rio Arapiuns; approximately 4 km southwest of Villa Franca community	2015-04-04	River margin	29.15	5.04	9.1	9.15	1.52	2.72	Bogota-Gregory & Figueira
Characiformes	Ctenoluciidae	Boulengerella	Boulengerella maculata	Para	Santarem	Arapiuns	rio Arapiuns 50 m of and parallel to Lago do Padre; east margin of the rio Arapiuns; approximately 4 km southwest of Villa Franca community	2015-04-04	River margin	29.15	5.04	9.1	9.15	1.52	2.72	Bogota-Gregory & Figueira
Pleuronectiformes	Achiridae	Hypoclinemus	Hypoclinemus mentalis	Para	Santarem	Tapajos	rio Tapajos; on the east margin of the main channel of the rio Tapajos; 2 km northwest of Alter do Chao	2015-04-06	River margin	29.5	5.55	4.2	14.33	9.56	1.2	Bogota-Gregory & Figueira
Characiformes	Curimatidae	Cyphocharax	Cyphocharax leucostictus	Para	Santarem	Tapajos	rio Tapajos; on the east margin of the main channel of the rio Tapajos; 2 km northwest of Alter do Chao	2015-04-06	River margin	29.5	5.55	4.2	14.33	9.56	1.2	Bogota-Gregory & Figueira
Characiformes	Curimatidae	Cyphocharax	Cyphocharax leucostictus	Para	Santarem	Tapajos	rio Tapajos; on the east margin of the main channel of the rio Tapajos; 2 km northwest of Alter do Chao	2015-04-06	River margin	29.5	5.55	4.2	14.33	9.56	1.2	Bogota-Gregory & Figueira
Characiformes	Curimatidae	Cyphocharax	Cyphocharax leucostictus	Para	Santarem	Tapajos	rio Tapajos; on the east margin of the main channel of the rio Tapajos; 2 km northwest of Alter do Chao	2015-04-06	River margin	29.5	5.55	4.2	14.33	9.56	1.2	Bogota-Gregory & Figueira
Characiformes	Curimatidae	Cyphocharax	Cyphocharax leucostictus	Para	Santarem	Tapajos	rio Tapajos; on the east margin of the main channel of the rio Tapajos; 2 km northwest of Alter do Chao	2015-04-06	River margin	29.5	5.55	4.2	14.33	9.56	1.2	Bogota-Gregory & Figueira
Characiformes	Serrasalmidae	Serrasalmus	Serrasalmus gouldingi	Para	Santarem	Arapiuns	rio Arapiuns; 1.5 km west of Santa Sofia community	2015-04-05	River margin	30	5.2	4.6	7.81	1.55	3.5	Bogota-Gregory & Figueira
Characiformes	Serrasalmidae	Serrasalmus	Serrasalmus gouldingi	Para	Santarem	Arapiuns	rio Arapiuns; 1.5 km west of Santa Sofia community	2015-04-05	River margin	30	5.2	4.6	7.81	1.55	3.5	Bogota-Gregory & Figueira
Characiformes	Serrasalmidae	Serrasalmus	Serrasalmus gouldingi	Para	Santarem	Arapiuns	rio Arapiuns; 1.5 km west of Santa Sofia community	2015-04-05	River margin	30	5.2	4.6	7.81	1.55	3.5	Bogota-Gregory & Figueira
Cichliformes	Cichlidae	Geophagus	Geophagus altifrons	Para	Santarem	Tapajos	rio Tapajos; on the east margin of the main channel of the rio Tapajos; 2 km northwest of Alter do Chao	2015-04-06	River margin	29.5	5.55	4.2	14.33	9.56	1.2	Bogota-Gregory & Figueira
Cichliformes	Cichlidae	Geophagus	Geophagus altifrons	Para	Santarem	Tapajos	rio Tapajos; on the east margin of the main channel of the rio Tapajos; 2 km northwest of Alter do Chao	2015-04-06	River margin	29.5	5.55	4.2	14.33	9.56	1.2	Bogota-Gregory & Figueira
Characiformes	Curimatidae	Curimata	Curimata roseni	Para	Santarem	Tapajos	rio Tapajos; on the east margin of the main channel of the rio Tapajos; 2 km northwest of Alter do Chao	2015-04-06	River margin	29.5	5.55	4.2	14.33	9.56	1.2	Bogota-Gregory & Figueira
Siluriformes	Cetopsidae	Cetopsis	Cetopsis coecutiens	Para	Santarem	Tapajos	rio Tapajos; on the east margin of the main channel of the rio Tapajos; 2 km northwest of Alter do Chao	2015-04-06	River margin	29.5	5.55	4.2	14.33	9.56	1.2	Bogota-Gregory & Figueira
Siluriformes	Cetopsidae	Cetopsis	Cetopsis coecutiens	Para	Santarem	Tapajos	rio Tapajos; on the east margin of the main channel of the rio Tapajos; 2 km northwest of Alter do Chao	2015-04-06	River margin	29.5	5.55	4.2	14.33	9.56	1.2	Bogota-Gregory & Figueira
Characiformes	Anostomidae	Laemolyta	Laemolyta taeniata	Para	Santarem	Tapajos	rio Tapajos; on the east margin of the main channel of the rio Tapajos; 2 km northwest of Alter do Chao	2015-04-06	River margin	29.5	5.55	4.2	14.33	9.56	1.2	Bogota-Gregory & Figueira
Cichliformes	Cichlidae	Cichla	Cichla pinima	Para	Santarem	Tapajos	rio Tapajos; on the east margin of the main channel of the rio Tapajos; 20 km west of Santarem	2015-02-15	River margin	30.5	6.71	5	15.36	8.37	1.2	Bogota-Gregory & Figueira
Cichliformes	Cichlidae	Cichla	Cichla pinima	Para	Santarem	Tapajos	rio Tapajos; on the east margin of the main channel of the rio Tapajos; 20 km west of Santarem	2015-02-15	River margin	30.5	6.71	5	15.36	8.37	1.2	Bogota-Gregory & Figueira
Cichliformes	Cichlidae	Cichla	Cichla pinima	Para	Santarem	Tapajos	rio Tapajos; on the east margin of the main channel of the rio Tapajos; 20 km west of Santarem	2015-02-15	River margin	30.5	6.71	5	15.36	8.37	1.2	Bogota-Gregory & Figueira
Characiformes	Characidae	Moenkhausia	Moenkhausia cf jamesi	Para	Santarem	Tapajos	rio Tapajos; on the east margin of the main channel of the rio Tapajos; 2 km northwest of Alter do Chao	2015-04-06	River margin	29.5	5.55	4.2	14.33	9.56	1.2	Bogota-Gregory & Figueira
Characiformes	Hemiodontidae	Hemiodus	Hemiodus unimaculatus	Para	Santarem	Tapajos	rio Tapajos; on the east margin of the main channel of the rio Tapajos; 2 km northwest of Alter do Chao	2015-04-06	River margin	29.5	5.55	4.2	14.33	9.56	1.2	Bogota-Gregory & Figueira
Cichliformes	Cichlidae	Geophagus	Geophagus altifrons	Para	Santarem	Arapiuns	rio Arapiuns; 1.5 km west of Santa Sofia community	2015-04-05	River margin	30	5.2	4.6	7.81	1.55	3.5	Bogota-Gregory & Figueira
Cichliformes	Cichlidae	Geophagus	Geophagus altifrons	Para	Santarem	Arapiuns	rio Arapiuns; 1.5 km west of Santa Sofia community	2015-04-05	River margin	30	5.2	4.6	7.81	1.55	3.5	Bogota-Gregory & Figueira
Cichliformes	Cichlidae	Geophagus	Geophagus altifrons	Para	Santarem	Arapiuns	rio Arapiuns; 1.5 km west of Santa Sofia community	2015-04-05	River margin	30	5.2	4.6	7.81	1.55	3.5	Bogota-Gregory & Figueira
Cichliformes	Cichlidae	Geophagus	Geophagus altifrons	Para	Santarem	Arapiuns	rio Arapiuns; 1.5 km west of Santa Sofia community	2015-04-05	River margin	30	5.2	4.6	7.81	1.55	3.5	Bogota-Gregory & Figueira
Cichliformes	Cichlidae	Geophagus	Geophagus altifrons	Para	Santarem	Arapiuns	rio Arapiuns; 1.5 km west of Santa Sofia community	2015-04-05	River margin	30	5.2	4.6	7.81	1.55	3.5	Bogota-Gregory & Figueira
Cichliformes	Cichlidae	Geophagus	Geophagus altifrons	Para	Santarem	Arapiuns	rio Arapiuns; 1.5 km west of Santa Sofia community	2015-04-05	River margin	30	5.2	4.6	7.81	1.55	3.5	Bogota-Gregory & Figueira
Characiformes	Anostomidae	Laemolyta	Laemolyta proxima	Para	Santarem	Tapajos	rio Tapajos; on the east margin of the main channel of the rio Tapajos; 2 km northwest of Alter do Chao	2015-04-06	River margin	29.5	5.55	4.2	14.33	9.56	1.2	Bogota-Gregory & Figueira
Perciformes	Sciaenidae	Plagioscion	Plagioscion auratus	Para	Santarem	Tapajos	rio Tapajos; on the east margin of the main channel of the rio Tapajos; 2 km northwest of Alter do Chao	2015-04-06	River margin	29.5	5.55	4.2	14.33	9.56	1.2	Bogota-Gregory & Figueira
Perciformes	Sciaenidae	Plagioscion	Plagioscion auratus	Para	Santarem	Tapajos	rio Tapajos; on the east margin of the main channel of the rio Tapajos; 2 km northwest of Alter do Chao	2015-04-06	River margin	29.5	5.55	4.2	14.33	9.56	1.2	Bogota-Gregory & Figueira
Siluriformes	Loricariidae	Loricariichthys	Loricariichthys acutus	Para	Santarem	Tapajos	rio Tapajos; on the east margin of the main channel of the rio Tapajos; 2 km northwest of Alter do Chao	2015-04-06	River margin	29.5	5.55	4.2	14.33	9.56	1.2	Bogota-Gregory & Figueira
Siluriformes	Loricariidae	Limatulichthys	Limatulichthys griseus	Para	Santarem	Tapajos	rio Tapajos; on the east margin of the main channel of the rio Tapajos; 2 km northwest of Alter do Chao	2015-04-06	River margin	29.5	5.55	4.2	14.33	9.56	1.2	Bogota-Gregory & Figueira
Siluriformes	Loricariidae	Limatulichthys	Limatulichthys griseus	Para	Santarem	Tapajos	rio Tapajos; on the east margin of the main channel of the rio Tapajos; 2 km northwest of Alter do Chao	2015-04-06	River margin	29.5	5.55	4.2	14.33	9.56	1.2	Bogota-Gregory & Figueira
Siluriformes	Loricariidae	Limatulichthys	Limatulichthys griseus	Para	Santarem	Tapajos	rio Tapajos; on the east margin of the main channel of the rio Tapajos; 2 km northwest of Alter do Chao	2015-04-06	River margin	29.5	5.55	4.2	14.33	9.56	1.2	Bogota-Gregory & Figueira
Siluriformes	Loricariidae	Limatulichthys	Limatulichthys griseus	Para	Santarem	Tapajos	rio Tapajos; on the east margin of the main channel of the rio Tapajos; 2 km northwest of Alter do Chao	2015-04-06	River margin	29.5	5.55	4.2	14.33	9.56	1.2	Bogota-Gregory & Figueira
Siluriformes	Loricariidae	Limatulichthys	Limatulichthys griseus	Para	Santarem	Tapajos	rio Tapajos; on the east margin of the main channel of the rio Tapajos; 2 km northwest of Alter do Chao	2015-04-06	River margin	29.5	5.55	4.2	14.33	9.56	1.2	Bogota-Gregory & Figueira
Clupeiformes	Engraulidae	Anchovia	Anchovia surinamensis	Para	Santarem	Arapiuns	rio Arapiuns; 1.5 km west of Santa Sofia community	2015-04-05	River margin	30	5.2	4.6	7.81	1.55	3.5	Bogota-Gregory & Figueira
Cichliformes	Cichlidae	Crenicichla	Crenicichla macrophthalma	Para	Santarem	Arapiuns	rio Arapiuns; 1.5 km west of Santa Sofia community	2015-04-05	River margin	30	5.2	4.6	7.81	1.55	3.5	Bogota-Gregory & Figueira
Characiformes	Iguanodectidae	Bryconops	Bryconops alburnoides	Para	Santarem	Tapajos	rio Tapajos; on the east margin of the main channel of the rio Tapajos; 2 km northwest of Alter do Chao	2015-04-06	River margin	29.5	5.55	4.2	14.33	9.56	1.2	Bogota-Gregory & Figueira
Characiformes	Serrasalmidae	Serrasalmus	Serrasalmus eigenmanni	Para	Santarem	Arapiuns	rio Arapiuns 50 m of and parallel to Lago do Padre; east margin of the rio Arapiuns; approximately 4 km southwest of Villa Franca community	2015-02-12	River margin	29	6.21	4.9	10.8	2.26	2.4	Bogota-Gregory & Figueira
Characiformes	Serrasalmidae	Serrasalmus	Serrasalmus maculatus	Para	Santarem	Arapiuns	rio Arapiuns 50 m of and parallel to Lago do Padre; east margin of the rio Arapiuns; approximately 4 km southwest of Villa Franca community	2015-02-12	River margin	29	6.21	4.9	10.8	2.26	2.4	Bogota-Gregory & Figueira
Characiformes	Hemiodontidae	Bivibranchia	Bivibranchia fowleri	Para	Santarem	Arapiuns	rio Arapiuns 50 m of and parallel to Lago do Padre; east margin of the rio Arapiuns; approximately 4 km southwest of Villa Franca community	2015-02-12	River margin	29	6.21	4.9	10.8	2.26	2.4	Bogota-Gregory & Figueira
Characiformes	Anostomidae	Schizodon	Schizodon vittatus	Para	Santarem	Arapiuns	rio Arapiuns 50 m of and parallel to Lago do Padre; east margin of the rio Arapiuns; approximately 4 km southwest of Villa Franca community	2015-02-12	River margin	29	6.21	4.9	10.8	2.26	2.4	Bogota-Gregory & Figueira
Characiformes	Hemiodontidae	Hemiodus	Hemiodus unimaculatus	Para	Santarem	Tapajos	rio Tapajos; on the east margin of the main channel of the rio Tapajos; 20 km west of Santarem	2015-04-07	River margin	30.5	5.58	4.6	13.78	8.64	1.25	Bogota-Gregory & Figueira
Characiformes	Triportheidae	Agoniates	Agoniates halecinus	Para	Santarem	Arapiuns	rio Arapiuns; 1.5 km west of Santa Sofia community	2015-04-05	River margin	30	5.2	4.6	7.81	1.55	3.5	Bogota-Gregory & Figueira
Characiformes	Serrasalmidae	Metynnis	Metynnis luna	Para	Santarem	Arapiuns	rio Arapiuns 50 m of and parallel to Lago do Padre; east margin of the rio Arapiuns; approximately 4 km southwest of Villa Franca community	2015-02-12	River margin	29	6.21	4.9	10.8	2.26	2.4	Bogota-Gregory & Figueira
Characiformes	Acestrorhynchidae	Acestrorhynchus	Acestrorhynchus microlepis	Para	Santarem	Arapiuns	rio Arapiuns 50 m of and parallel to Lago do Padre; east margin of the rio Arapiuns; approximately 4 km southwest of Villa Franca community	2015-02-12	River margin	29	6.21	4.9	10.8	2.26	2.4	Bogota-Gregory & Figueira
Characiformes	Acestrorhynchidae	Acestrorhynchus	Acestrorhynchus microlepis	Para	Santarem	Arapiuns	rio Arapiuns 50 m of and parallel to Lago do Padre; east margin of the rio Arapiuns; approximately 4 km southwest of Villa Franca community	2015-02-12	River margin	29	6.21	4.9	10.8	2.26	2.4	Bogota-Gregory & Figueira
Characiformes	Acestrorhynchidae	Acestrorhynchus	Acestrorhynchus microlepis	Para	Santarem	Arapiuns	rio Arapiuns 50 m of and parallel to Lago do Padre; east margin of the rio Arapiuns; approximately 4 km southwest of Villa Franca community	2015-02-12	River margin	29	6.21	4.9	10.8	2.26	2.4	Bogota-Gregory & Figueira
Characiformes	Acestrorhynchidae	Acestrorhynchus	Acestrorhynchus microlepis	Para	Santarem	Arapiuns	rio Arapiuns 50 m of and parallel to Lago do Padre; east margin of the rio Arapiuns; approximately 4 km southwest of Villa Franca community	2015-02-12	River margin	29	6.21	4.9	10.8	2.26	2.4	Bogota-Gregory & Figueira
Characiformes	Acestrorhynchidae	Acestrorhynchus	Acestrorhynchus microlepis	Para	Santarem	Arapiuns	rio Arapiuns 50 m of and parallel to Lago do Padre; east margin of the rio Arapiuns; approximately 4 km southwest of Villa Franca community	2015-02-12	River margin	29	6.21	4.9	10.8	2.26	2.4	Bogota-Gregory & Figueira
Characiformes	Acestrorhynchidae	Acestrorhynchus	Acestrorhynchus microlepis	Para	Santarem	Arapiuns	rio Arapiuns 50 m of and parallel to Lago do Padre; east margin of the rio Arapiuns; approximately 4 km southwest of Villa Franca community	2015-02-12	River margin	29	6.21	4.9	10.8	2.26	2.4	Bogota-Gregory & Figueira
Characiformes	Acestrorhynchidae	Acestrorhynchus	Acestrorhynchus microlepis	Para	Santarem	Arapiuns	rio Arapiuns 50 m of and parallel to Lago do Padre; east margin of the rio Arapiuns; approximately 4 km southwest of Villa Franca community	2015-02-12	River margin	29	6.21	4.9	10.8	2.26	2.4	Bogota-Gregory & Figueira
Characiformes	Acestrorhynchidae	Acestrorhynchus	Acestrorhynchus microlepis	Para	Santarem	Arapiuns	rio Arapiuns 50 m of and parallel to Lago do Padre; east margin of the rio Arapiuns; approximately 4 km southwest of Villa Franca community	2015-02-12	River margin	29	6.21	4.9	10.8	2.26	2.4	Bogota-Gregory & Figueira
Characiformes	Acestrorhynchidae	Acestrorhynchus	Acestrorhynchus microlepis	Para	Santarem	Arapiuns	rio Arapiuns 50 m of and parallel to Lago do Padre; east margin of the rio Arapiuns; approximately 4 km southwest of Villa Franca community	2015-02-12	River margin	29	6.21	4.9	10.8	2.26	2.4	Bogota-Gregory & Figueira
Characiformes	Acestrorhynchidae	Acestrorhynchus	Acestrorhynchus microlepis	Para	Santarem	Arapiuns	rio Arapiuns 50 m of and parallel to Lago do Padre; east margin of the rio Arapiuns; approximately 4 km southwest of Villa Franca community	2015-02-12	River margin	29	6.21	4.9	10.8	2.26	2.4	Bogota-Gregory & Figueira
Characiformes	Acestrorhynchidae	Acestrorhynchus	Acestrorhynchus microlepis	Para	Santarem	Arapiuns	rio Arapiuns 50 m of and parallel to Lago do Padre; east margin of the rio Arapiuns; approximately 4 km southwest of Villa Franca community	2015-02-12	River margin	29	6.21	4.9	10.8	2.26	2.4	Bogota-Gregory & Figueira
Characiformes	Acestrorhynchidae	Acestrorhynchus	Acestrorhynchus microlepis	Para	Santarem	Arapiuns	rio Arapiuns 50 m of and parallel to Lago do Padre; east margin of the rio Arapiuns; approximately 4 km southwest of Villa Franca community	2015-02-12	River margin	29	6.21	4.9	10.8	2.26	2.4	Bogota-Gregory & Figueira
Characiformes	Acestrorhynchidae	Acestrorhynchus	Acestrorhynchus microlepis	Para	Santarem	Arapiuns	rio Arapiuns 50 m of and parallel to Lago do Padre; east margin of the rio Arapiuns; approximately 4 km southwest of Villa Franca community	2015-02-12	River margin	29	6.21	4.9	10.8	2.26	2.4	Bogota-Gregory & Figueira
Characiformes	Acestrorhynchidae	Acestrorhynchus	Acestrorhynchus microlepis	Para	Santarem	Arapiuns	rio Arapiuns 50 m of and parallel to Lago do Padre; east margin of the rio Arapiuns; approximately 4 km southwest of Villa Franca community	2015-02-12	River margin	29	6.21	4.9	10.8	2.26	2.4	Bogota-Gregory & Figueira
Characiformes	Curimatidae	Psectrogaster	Psectrogaster rutiloides	Para	Santarem	Arapiuns	rio Arapiuns 50 m of and parallel to Lago do Padre; east margin of the rio Arapiuns; approximately 4 km southwest of Villa Franca community	2015-02-12	River margin	29	6.21	4.9	10.8	2.26	2.4	Bogota-Gregory & Figueira
Siluriformes	Auchenipteridae	Ageneiosus	Ageneiosus sp	Para	Santarem	Tapajos	rio Tapajos; on the east margin of the main channel of the rio Tapajos; 20 km west of Santarem	2015-04-07	River margin	30.5	5.58	4.6	13.78	8.64	1.25	Bogota-Gregory & Figueira
Characiformes	Serrasalmidae	Metynnis	Metynnis luna	Para	Santarem	Arapiuns	rio Arapiuns 50 m of and parallel to Lago do Padre; east margin of the rio Arapiuns; approximately 4 km southwest of Villa Franca community	2015-02-12	River margin	29	6.21	4.9	10.8	2.26	2.4	Bogota-Gregory & Figueira
Characiformes	Serrasalmidae	Metynnis	Metynnis luna	Para	Santarem	Arapiuns	rio Arapiuns 50 m of and parallel to Lago do Padre; east margin of the rio Arapiuns; approximately 4 km southwest of Villa Franca community	2015-02-12	River margin	29	6.21	4.9	10.8	2.26	2.4	Bogota-Gregory & Figueira
Myliobatiformes	Potamotrygonidae	Potamotrygon	Potamotrygon orbignyi	Para	Santarem	Tapajos	rio Tapajos; on the east margin of the main channel of the rio Tapajos; 20 km west of Santarem	2015-04-07	River margin	30.5	5.58	4.6	13.78	8.64	1.25	Bogota-Gregory & Figueira
Characiformes	Serrasalmidae	Metynnis	Metynnis luna	Para	Santarem	Arapiuns	rio Arapiuns; 1.5 km west of Santa Sofia community	2015-04-05	River margin	30	5.2	4.6	7.81	1.55	3.5	Bogota-Gregory & Figueira
Characiformes	Serrasalmidae	Metynnis	Metynnis luna	Para	Santarem	Arapiuns	rio Arapiuns; 1.5 km west of Santa Sofia community	2015-04-05	River margin	30	5.2	4.6	7.81	1.55	3.5	Bogota-Gregory & Figueira
Characiformes	Serrasalmidae	Metynnis	Metynnis luna	Para	Santarem	Arapiuns	rio Arapiuns; 1.5 km west of Santa Sofia community	2015-04-05	River margin	30	5.2	4.6	7.81	1.55	3.5	Bogota-Gregory & Figueira
Characiformes	Serrasalmidae	Metynnis	Metynnis luna	Para	Santarem	Arapiuns	rio Arapiuns; 1.5 km west of Santa Sofia community	2015-04-05	River margin	30	5.2	4.6	7.81	1.55	3.5	Bogota-Gregory & Figueira
Siluriformes	Heptapteridae	Pimelodella	Pimelodella cf cristata	Para	Santarem	Arapiuns	rio Arapiuns 50 m of and parallel to Lago do Padre; east margin of the rio Arapiuns; approximately 4 km southwest of Villa Franca community	2015-02-12	River margin	29	6.21	4.9	10.8	2.26	2.4	Bogota-Gregory & Figueira
Siluriformes	Heptapteridae	Pimelodella	Pimelodella cf cristata	Para	Santarem	Arapiuns	rio Arapiuns 50 m of and parallel to Lago do Padre; east margin of the rio Arapiuns; approximately 4 km southwest of Villa Franca community	2015-02-12	River margin	29	6.21	4.9	10.8	2.26	2.4	Bogota-Gregory & Figueira
Characiformes	Curimatidae	Potamorhina	Potamorhina sp	Para	Santarem	Arapiuns	rio Arapiuns; 1.5 km west of Santa Sofia community	2015-04-05	River margin	30	5.2	4.6	7.81	1.55	3.5	Bogota-Gregory & Figueira
Characiformes	Curimatidae	Potamorhina	Potamorhina sp	Para	Santarem	Arapiuns	rio Arapiuns; 1.5 km west of Santa Sofia community	2015-04-05	River margin	30	5.2	4.6	7.81	1.55	3.5	Bogota-Gregory & Figueira
Characiformes	Curimatidae	Potamorhina	Potamorhina sp	Para	Santarem	Arapiuns	rio Arapiuns; 1.5 km west of Santa Sofia community	2015-04-05	River margin	30	5.2	4.6	7.81	1.55	3.5	Bogota-Gregory & Figueira
Characiformes	Curimatidae	Potamorhina	Potamorhina sp	Para	Santarem	Arapiuns	rio Arapiuns; 1.5 km west of Santa Sofia community	2015-04-05	River margin	30	5.2	4.6	7.81	1.55	3.5	Bogota-Gregory & Figueira
Characiformes	Curimatidae	Potamorhina	Potamorhina sp	Para	Santarem	Arapiuns	rio Arapiuns; 1.5 km west of Santa Sofia community	2015-04-05	River margin	30	5.2	4.6	7.81	1.55	3.5	Bogota-Gregory & Figueira
Characiformes	Curimatidae	Potamorhina	Potamorhina sp	Para	Santarem	Arapiuns	rio Arapiuns; 1.5 km west of Santa Sofia community	2015-04-05	River margin	30	5.2	4.6	7.81	1.55	3.5	Bogota-Gregory & Figueira
Characiformes	Curimatidae	Potamorhina	Potamorhina sp	Para	Santarem	Arapiuns	rio Arapiuns; 1.5 km west of Santa Sofia community	2015-04-05	River margin	30	5.2	4.6	7.81	1.55	3.5	Bogota-Gregory & Figueira
Characiformes	Curimatidae	Potamorhina	Potamorhina sp	Para	Santarem	Arapiuns	rio Arapiuns; 1.5 km west of Santa Sofia community	2015-04-05	River margin	30	5.2	4.6	7.81	1.55	3.5	Bogota-Gregory & Figueira
Characiformes	Curimatidae	Potamorhina	Potamorhina sp	Para	Santarem	Arapiuns	rio Arapiuns; 1.5 km west of Santa Sofia community	2015-04-05	River margin	30	5.2	4.6	7.81	1.55	3.5	Bogota-Gregory & Figueira
Characiformes	Curimatidae	Potamorhina	Potamorhina sp	Para	Santarem	Arapiuns	rio Arapiuns; 1.5 km west of Santa Sofia community	2015-04-05	River margin	30	5.2	4.6	7.81	1.55	3.5	Bogota-Gregory & Figueira
Characiformes	Curimatidae	Potamorhina	Potamorhina sp	Para	Santarem	Arapiuns	rio Arapiuns; 1.5 km west of Santa Sofia community	2015-04-05	River margin	30	5.2	4.6	7.81	1.55	3.5	Bogota-Gregory & Figueira
Characiformes	Anostomidae	Leporinus	Leporinus altipinnis	Para	Santarem	Arapiuns	rio Arapiuns; 1.5 km west of Santa Sofia community	2015-04-05	River margin	30	5.2	4.6	7.81	1.55	3.5	Bogota-Gregory & Figueira
Characiformes	Triportheidae	Triportheus	Triportheus albus	Para	Santarem	Arapiuns	rio Arapiuns 50 m of and parallel to Lago do Padre; east margin of the rio Arapiuns; approximately 4 km southwest of Villa Franca community	2015-02-12	River margin	29	6.21	4.9	10.8	2.26	2.4	Bogota-Gregory & Figueira
Characiformes	Triportheidae	Triportheus	Triportheus albus	Para	Santarem	Arapiuns	rio Arapiuns 50 m of and parallel to Lago do Padre; east margin of the rio Arapiuns; approximately 4 km southwest of Villa Franca community	2015-02-12	River margin	29	6.21	4.9	10.8	2.26	2.4	Bogota-Gregory & Figueira
Characiformes	Triportheidae	Triportheus	Triportheus albus	Para	Santarem	Arapiuns	rio Arapiuns 50 m of and parallel to Lago do Padre; east margin of the rio Arapiuns; approximately 4 km southwest of Villa Franca community	2015-02-12	River margin	29	6.21	4.9	10.8	2.26	2.4	Bogota-Gregory & Figueira
Characiformes	Triportheidae	Triportheus	Triportheus albus	Para	Santarem	Arapiuns	rio Arapiuns 50 m of and parallel to Lago do Padre; east margin of the rio Arapiuns; approximately 4 km southwest of Villa Franca community	2015-02-12	River margin	29	6.21	4.9	10.8	2.26	2.4	Bogota-Gregory & Figueira
Characiformes	Triportheidae	Triportheus	Triportheus albus	Para	Santarem	Arapiuns	rio Arapiuns 50 m of and parallel to Lago do Padre; east margin of the rio Arapiuns; approximately 4 km southwest of Villa Franca community	2015-02-12	River margin	29	6.21	4.9	10.8	2.26	2.4	Bogota-Gregory & Figueira
Characiformes	Triportheidae	Triportheus	Triportheus albus	Para	Santarem	Arapiuns	rio Arapiuns 50 m of and parallel to Lago do Padre; east margin of the rio Arapiuns; approximately 4 km southwest of Villa Franca community	2015-02-12	River margin	29	6.21	4.9	10.8	2.26	2.4	Bogota-Gregory & Figueira
Characiformes	Triportheidae	Triportheus	Triportheus albus	Para	Santarem	Arapiuns	rio Arapiuns 50 m of and parallel to Lago do Padre; east margin of the rio Arapiuns; approximately 4 km southwest of Villa Franca community	2015-02-12	River margin	29	6.21	4.9	10.8	2.26	2.4	Bogota-Gregory & Figueira
Characiformes	Triportheidae	Triportheus	Triportheus albus	Para	Santarem	Arapiuns	rio Arapiuns 50 m of and parallel to Lago do Padre; east margin of the rio Arapiuns; approximately 4 km southwest of Villa Franca community	2015-02-12	River margin	29	6.21	4.9	10.8	2.26	2.4	Bogota-Gregory & Figueira
Characiformes	Triportheidae	Triportheus	Triportheus albus	Para	Santarem	Arapiuns	rio Arapiuns 50 m of and parallel to Lago do Padre; east margin of the rio Arapiuns; approximately 4 km southwest of Villa Franca community	2015-02-12	River margin	29	6.21	4.9	10.8	2.26	2.4	Bogota-Gregory & Figueira
Characiformes	Triportheidae	Triportheus	Triportheus albus	Para	Santarem	Arapiuns	rio Arapiuns 50 m of and parallel to Lago do Padre; east margin of the rio Arapiuns; approximately 4 km southwest of Villa Franca community	2015-02-12	River margin	29	6.21	4.9	10.8	2.26	2.4	Bogota-Gregory & Figueira
Characiformes	Triportheidae	Triportheus	Triportheus albus	Para	Santarem	Arapiuns	rio Arapiuns 50 m of and parallel to Lago do Padre; east margin of the rio Arapiuns; approximately 4 km southwest of Villa Franca community	2015-02-12	River margin	29	6.21	4.9	10.8	2.26	2.4	Bogota-Gregory & Figueira
Characiformes	Triportheidae	Triportheus	Triportheus albus	Para	Santarem	Arapiuns	rio Arapiuns 50 m of and parallel to Lago do Padre; east margin of the rio Arapiuns; approximately 4 km southwest of Villa Franca community	2015-02-12	River margin	29	6.21	4.9	10.8	2.26	2.4	Bogota-Gregory & Figueira
Characiformes	Triportheidae	Triportheus	Triportheus albus	Para	Santarem	Arapiuns	rio Arapiuns 50 m of and parallel to Lago do Padre; east margin of the rio Arapiuns; approximately 4 km southwest of Villa Franca community	2015-02-12	River margin	29	6.21	4.9	10.8	2.26	2.4	Bogota-Gregory & Figueira
Characiformes	Triportheidae	Triportheus	Triportheus albus	Para	Santarem	Arapiuns	rio Arapiuns 50 m of and parallel to Lago do Padre; east margin of the rio Arapiuns; approximately 4 km southwest of Villa Franca community	2015-02-12	River margin	29	6.21	4.9	10.8	2.26	2.4	Bogota-Gregory & Figueira
Characiformes	Triportheidae	Triportheus	Triportheus albus	Para	Santarem	Arapiuns	rio Arapiuns 50 m of and parallel to Lago do Padre; east margin of the rio Arapiuns; approximately 4 km southwest of Villa Franca community	2015-02-12	River margin	29	6.21	4.9	10.8	2.26	2.4	Bogota-Gregory & Figueira
Characiformes	Triportheidae	Triportheus	Triportheus albus	Para	Santarem	Arapiuns	rio Arapiuns 50 m of and parallel to Lago do Padre; east margin of the rio Arapiuns; approximately 4 km southwest of Villa Franca community	2015-02-12	River margin	29	6.21	4.9	10.8	2.26	2.4	Bogota-Gregory & Figueira
Characiformes	Triportheidae	Triportheus	Triportheus albus	Para	Santarem	Arapiuns	rio Arapiuns 50 m of and parallel to Lago do Padre; east margin of the rio Arapiuns; approximately 4 km southwest of Villa Franca community	2015-02-12	River margin	29	6.21	4.9	10.8	2.26	2.4	Bogota-Gregory & Figueira
Characiformes	Triportheidae	Triportheus	Triportheus albus	Para	Santarem	Arapiuns	rio Arapiuns 50 m of and parallel to Lago do Padre; east margin of the rio Arapiuns; approximately 4 km southwest of Villa Franca community	2015-02-12	River margin	29	6.21	4.9	10.8	2.26	2.4	Bogota-Gregory & Figueira
Characiformes	Triportheidae	Triportheus	Triportheus albus	Para	Santarem	Arapiuns	rio Arapiuns 50 m of and parallel to Lago do Padre; east margin of the rio Arapiuns; approximately 4 km southwest of Villa Franca community	2015-02-12	River margin	29	6.21	4.9	10.8	2.26	2.4	Bogota-Gregory & Figueira
Characiformes	Triportheidae	Triportheus	Triportheus albus	Para	Santarem	Arapiuns	rio Arapiuns 50 m of and parallel to Lago do Padre; east margin of the rio Arapiuns; approximately 4 km southwest of Villa Franca community	2015-02-12	River margin	29	6.21	4.9	10.8	2.26	2.4	Bogota-Gregory & Figueira
Characiformes	Triportheidae	Triportheus	Triportheus albus	Para	Santarem	Arapiuns	rio Arapiuns 50 m of and parallel to Lago do Padre; east margin of the rio Arapiuns; approximately 4 km southwest of Villa Franca community	2015-02-12	River margin	29	6.21	4.9	10.8	2.26	2.4	Bogota-Gregory & Figueira
Characiformes	Triportheidae	Triportheus	Triportheus albus	Para	Santarem	Arapiuns	rio Arapiuns 50 m of and parallel to Lago do Padre; east margin of the rio Arapiuns; approximately 4 km southwest of Villa Franca community	2015-02-12	River margin	29	6.21	4.9	10.8	2.26	2.4	Bogota-Gregory & Figueira
Characiformes	Triportheidae	Triportheus	Triportheus albus	Para	Santarem	Arapiuns	rio Arapiuns 50 m of and parallel to Lago do Padre; east margin of the rio Arapiuns; approximately 4 km southwest of Villa Franca community	2015-02-12	River margin	29	6.21	4.9	10.8	2.26	2.4	Bogota-Gregory & Figueira
Characiformes	Triportheidae	Triportheus	Triportheus albus	Para	Santarem	Arapiuns	rio Arapiuns 50 m of and parallel to Lago do Padre; east margin of the rio Arapiuns; approximately 4 km southwest of Villa Franca community	2015-02-12	River margin	29	6.21	4.9	10.8	2.26	2.4	Bogota-Gregory & Figueira
Characiformes	Triportheidae	Triportheus	Triportheus albus	Para	Santarem	Arapiuns	rio Arapiuns 50 m of and parallel to Lago do Padre; east margin of the rio Arapiuns; approximately 4 km southwest of Villa Franca community	2015-02-12	River margin	29	6.21	4.9	10.8	2.26	2.4	Bogota-Gregory & Figueira
Perciformes	Sciaenidae	Plagioscion	Plagioscion squamosissimus	Para	Santarem	Tapajos	rio Tapajos; on the east margin of the main channel of the rio Tapajos; 20 km west of Santarem	2015-04-07	River margin	30.5	5.58	4.6	13.78	8.64	1.25	Bogota-Gregory & Figueira
Characiformes	Curimatidae	Curimata	Curimata roseni	Para	Santarem	Tapajos	rio Tapajos; on the east margin of the main channel of the rio Tapajos; 2 km northwest of Alter do Chao	2015-04-06	River margin	29.5	5.55	4.2	14.33	9.56	1.2	Bogota-Gregory & Figueira
Characiformes	Hemiodontidae	Hemiodus	Hemiodus unimaculatus	Para	Santarem	Arapiuns	rio Arapiuns 50 m of and parallel to Lago do Padre; east margin of the rio Arapiuns; approximately 4 km southwest of Villa Franca community	2015-02-12	River margin	29	6.21	4.9	10.8	2.26	2.4	Bogota-Gregory & Figueira
Siluriformes	Loricariidae	Limatulichthys	Limatulichthys griseus	Para	Santarem	Arapiuns	rio Arapiuns; 1.5 km west of Santa Sofia community	2015-04-05	River margin	30	5.2	4.6	7.81	1.55	3.5	Bogota-Gregory & Figueira
Siluriformes	Loricariidae	Peckoltia	Peckoltia vittata	Para	Santarem	Arapiuns	rio Arapiuns 50 m of and parallel to Lago do Padre; east margin of the rio Arapiuns; approximately 4 km southwest of Villa Franca community	2015-02-12	River margin	29	6.21	4.9	10.8	2.26	2.4	Bogota-Gregory & Figueira
Characiformes	Iguanodectidae	Bryconops	Bryconops cf transitoria	Para	Santarem	Arapiuns	rio Arapiuns; 1.5 km west of Santa Sofia community	2015-04-05	River margin	30	5.2	4.6	7.81	1.55	3.5	Bogota-Gregory & Figueira
Perciformes	Sciaenidae	Pachypops	Pachypops fourcroi	Para	Santarem	Arapiuns	rio Arapiuns; 1.5 km west of Santa Sofia community	2015-04-05	River margin	30	5.2	4.6	7.81	1.55	3.5	Bogota-Gregory & Figueira
Siluriformes	Loricariidae	Peckoltia	Peckoltia vittata	Para	Santarem	Arapiuns	rio Arapiuns; 1.5 km west of Santa Sofia community	2015-04-05	River margin	30	5.2	4.6	7.81	1.55	3.5	Bogota-Gregory & Figueira
Siluriformes	Heptapteridae	Pimelodella	Pimelodella cf cristata	Para	Santarem	Tapajos	rio Tapajos; on the east margin of the main channel of the rio Tapajos; 2 km northwest of Alter do Chao	2015-04-06	River margin	29.5	5.55	4.2	14.33	9.56	1.2	Bogota-Gregory & Figueira
Characiformes	Curimatidae	Potamorhina	Potamorhina sp	Para	Santarem	Arapiuns	rio Arapiuns 50 m of and parallel to Lago do Padre; east margin of the rio Arapiuns; approximately 4 km southwest of Villa Franca community	2015-02-12	River margin	29	6.21	4.9	10.8	2.26	2.4	Bogota-Gregory & Figueira
Characiformes	Ctenoluciidae	Boulengerella	Boulengerella maculata	Para	Santarem	Arapiuns	rio Arapiuns 50 m of and parallel to Lago do Padre; east margin of the rio Arapiuns; approximately 4 km southwest of Villa Franca community	2015-02-12	River margin	29	6.21	4.9	10.8	2.26	2.4	Bogota-Gregory & Figueira
Characiformes	Ctenoluciidae	Boulengerella	Boulengerella maculata	Para	Santarem	Arapiuns	rio Arapiuns 50 m of and parallel to Lago do Padre; east margin of the rio Arapiuns; approximately 4 km southwest of Villa Franca community	2015-02-12	River margin	29	6.21	4.9	10.8	2.26	2.4	Bogota-Gregory & Figueira
Characiformes	Ctenoluciidae	Boulengerella	Boulengerella maculata	Para	Santarem	Arapiuns	rio Arapiuns 50 m of and parallel to Lago do Padre; east margin of the rio Arapiuns; approximately 4 km southwest of Villa Franca community	2015-02-12	River margin	29	6.21	4.9	10.8	2.26	2.4	Bogota-Gregory & Figueira
Characiformes	Ctenoluciidae	Boulengerella	Boulengerella maculata	Para	Santarem	Arapiuns	rio Arapiuns 50 m of and parallel to Lago do Padre; east margin of the rio Arapiuns; approximately 4 km southwest of Villa Franca community	2015-02-12	River margin	29	6.21	4.9	10.8	2.26	2.4	Bogota-Gregory & Figueira
Perciformes	Sciaenidae	Plagioscion	Plagioscion squamosissimus	Para	Santarem	Arapiuns	rio Arapiuns 50 m of and parallel to Lago do Padre; east margin of the rio Arapiuns; approximately 4 km southwest of Villa Franca community	2015-02-12	River margin	29	6.21	4.9	10.8	2.26	2.4	Bogota-Gregory & Figueira
Perciformes	Sciaenidae	Plagioscion	Plagioscion squamosissimus	Para	Santarem	Arapiuns	rio Arapiuns 50 m of and parallel to Lago do Padre; east margin of the rio Arapiuns; approximately 4 km southwest of Villa Franca community	2015-02-12	River margin	29	6.21	4.9	10.8	2.26	2.4	Bogota-Gregory & Figueira
Perciformes	Sciaenidae	Plagioscion	Plagioscion squamosissimus	Para	Santarem	Arapiuns	rio Arapiuns 50 m of and parallel to Lago do Padre; east margin of the rio Arapiuns; approximately 4 km southwest of Villa Franca community	2015-02-12	River margin	29	6.21	4.9	10.8	2.26	2.4	Bogota-Gregory & Figueira
Perciformes	Sciaenidae	Plagioscion	Plagioscion squamosissimus	Para	Santarem	Arapiuns	rio Arapiuns 50 m of and parallel to Lago do Padre; east margin of the rio Arapiuns; approximately 4 km southwest of Villa Franca community	2015-02-12	River margin	29	6.21	4.9	10.8	2.26	2.4	Bogota-Gregory & Figueira
Characiformes	Curimatidae	Curimatella	Curimatella immaculata	Para	Santarem	Arapiuns	rio Arapiuns; 1.5 km west of Santa Sofia community	2015-04-05	River margin	30	5.2	4.6	7.81	1.55	3.5	Bogota-Gregory & Figueira
Characiformes	Hemiodontidae	Bivibranchia	Bivibranchia fowleri	Para	Santarem	Tapajos	rio Tapajos; on the east margin of the main channel of the rio Tapajos; 2 km northwest of Alter do Chao	2015-04-06	River margin	29.5	5.55	4.2	14.33	9.56	1.2	Bogota-Gregory & Figueira
Characiformes	Hemiodontidae	Bivibranchia	Bivibranchia fowleri	Para	Santarem	Tapajos	rio Tapajos; on the east margin of the main channel of the rio Tapajos; 2 km northwest of Alter do Chao	2015-04-06	River margin	29.5	5.55	4.2	14.33	9.56	1.2	Bogota-Gregory & Figueira
Characiformes	Hemiodontidae	Bivibranchia	Bivibranchia fowleri	Para	Santarem	Tapajos	rio Tapajos; on the east margin of the main channel of the rio Tapajos; 2 km northwest of Alter do Chao	2015-04-06	River margin	29.5	5.55	4.2	14.33	9.56	1.2	Bogota-Gregory & Figueira
Characiformes	Hemiodontidae	Bivibranchia	Bivibranchia fowleri	Para	Santarem	Tapajos	rio Tapajos; on the east margin of the main channel of the rio Tapajos; 2 km northwest of Alter do Chao	2015-04-06	River margin	29.5	5.55	4.2	14.33	9.56	1.2	Bogota-Gregory & Figueira
Characiformes	Hemiodontidae	Bivibranchia	Bivibranchia fowleri	Para	Santarem	Tapajos	rio Tapajos; on the east margin of the main channel of the rio Tapajos; 2 km northwest of Alter do Chao	2015-04-06	River margin	29.5	5.55	4.2	14.33	9.56	1.2	Bogota-Gregory & Figueira
Characiformes	Hemiodontidae	Bivibranchia	Bivibranchia fowleri	Para	Santarem	Tapajos	rio Tapajos; on the east margin of the main channel of the rio Tapajos; 2 km northwest of Alter do Chao	2015-04-06	River margin	29.5	5.55	4.2	14.33	9.56	1.2	Bogota-Gregory & Figueira
Characiformes	Hemiodontidae	Bivibranchia	Bivibranchia fowleri	Para	Santarem	Tapajos	rio Tapajos; on the east margin of the main channel of the rio Tapajos; 2 km northwest of Alter do Chao	2015-04-06	River margin	29.5	5.55	4.2	14.33	9.56	1.2	Bogota-Gregory & Figueira
Characiformes	Hemiodontidae	Bivibranchia	Bivibranchia fowleri	Para	Santarem	Tapajos	rio Tapajos; on the east margin of the main channel of the rio Tapajos; 2 km northwest of Alter do Chao	2015-04-06	River margin	29.5	5.55	4.2	14.33	9.56	1.2	Bogota-Gregory & Figueira
Characiformes	Hemiodontidae	Bivibranchia	Bivibranchia fowleri	Para	Santarem	Tapajos	rio Tapajos; on the east margin of the main channel of the rio Tapajos; 2 km northwest of Alter do Chao	2015-04-06	River margin	29.5	5.55	4.2	14.33	9.56	1.2	Bogota-Gregory & Figueira
Characiformes	Hemiodontidae	Bivibranchia	Bivibranchia fowleri	Para	Santarem	Tapajos	rio Tapajos; on the east margin of the main channel of the rio Tapajos; 2 km northwest of Alter do Chao	2015-04-06	River margin	29.5	5.55	4.2	14.33	9.56	1.2	Bogota-Gregory & Figueira
Characiformes	Hemiodontidae	Bivibranchia	Bivibranchia fowleri	Para	Santarem	Tapajos	rio Tapajos; on the east margin of the main channel of the rio Tapajos; 2 km northwest of Alter do Chao	2015-04-06	River margin	29.5	5.55	4.2	14.33	9.56	1.2	Bogota-Gregory & Figueira
Characiformes	Hemiodontidae	Bivibranchia	Bivibranchia fowleri	Para	Santarem	Tapajos	rio Tapajos; on the east margin of the main channel of the rio Tapajos; 2 km northwest of Alter do Chao	2015-04-06	River margin	29.5	5.55	4.2	14.33	9.56	1.2	Bogota-Gregory & Figueira
Characiformes	Hemiodontidae	Bivibranchia	Bivibranchia fowleri	Para	Santarem	Tapajos	rio Tapajos; on the east margin of the main channel of the rio Tapajos; 2 km northwest of Alter do Chao	2015-04-06	River margin	29.5	5.55	4.2	14.33	9.56	1.2	Bogota-Gregory & Figueira
Characiformes	Hemiodontidae	Bivibranchia	Bivibranchia fowleri	Para	Santarem	Tapajos	rio Tapajos; on the east margin of the main channel of the rio Tapajos; 2 km northwest of Alter do Chao	2015-04-06	River margin	29.5	5.55	4.2	14.33	9.56	1.2	Bogota-Gregory & Figueira
Characiformes	Anostomidae	Pseudanos	Pseudanos gracilis	Para	Santarem	Arapiuns	rio Arapiuns 50 m of and parallel to Lago do Padre; east margin of the rio Arapiuns; approximately 4 km southwest of Villa Franca community	2015-02-12	River margin	29	6.21	4.9	10.8	2.26	2.4	Bogota-Gregory & Figueira
Characiformes	Anostomidae	Pseudanos	Pseudanos gracilis	Para	Santarem	Arapiuns	rio Arapiuns 50 m of and parallel to Lago do Padre; east margin of the rio Arapiuns; approximately 4 km southwest of Villa Franca community	2015-02-12	River margin	29	6.21	4.9	10.8	2.26	2.4	Bogota-Gregory & Figueira
Characiformes	Chilodontidae	Caenotropus	Caenotropus labyrinthicus	Para	Santarem	Arapiuns	rio Arapiuns; 1.5 km west of Santa Sofia community	2015-04-05	River margin	30	5.2	4.6	7.81	1.55	3.5	Bogota-Gregory & Figueira
Characiformes	Acestrorhynchidae	Acestrorhynchus	Acestrorhynchus microlepis	Para	Santarem	Arapiuns	rio Arapiuns; 1.5 km west of Santa Sofia community	2015-04-05	River margin	30	5.2	4.6	7.81	1.55	3.5	Bogota-Gregory & Figueira
Characiformes	Acestrorhynchidae	Acestrorhynchus	Acestrorhynchus microlepis	Para	Santarem	Arapiuns	rio Arapiuns; 1.5 km west of Santa Sofia community	2015-04-05	River margin	30	5.2	4.6	7.81	1.55	3.5	Bogota-Gregory & Figueira
Characiformes	Acestrorhynchidae	Acestrorhynchus	Acestrorhynchus microlepis	Para	Santarem	Arapiuns	rio Arapiuns; 1.5 km west of Santa Sofia community	2015-04-05	River margin	30	5.2	4.6	7.81	1.55	3.5	Bogota-Gregory & Figueira
Characiformes	Acestrorhynchidae	Acestrorhynchus	Acestrorhynchus microlepis	Para	Santarem	Arapiuns	rio Arapiuns; 1.5 km west of Santa Sofia community	2015-04-05	River margin	30	5.2	4.6	7.81	1.55	3.5	Bogota-Gregory & Figueira
Clupeiformes	Engraulidae	Anchoviella	Anchoviella alleni	Para	Santarem	Arapiuns	rio Arapiuns; 1.5 km west of Santa Sofia community	2015-04-05	River margin	30	5.2	4.6	7.81	1.55	3.5	Bogota-Gregory & Figueira
Clupeiformes	Engraulidae	Anchoviella	Anchoviella alleni	Para	Santarem	Arapiuns	rio Arapiuns; 1.5 km west of Santa Sofia community	2015-04-05	River margin	30	5.2	4.6	7.81	1.55	3.5	Bogota-Gregory & Figueira
Cichliformes	Cichlidae	Crenicichla	Crenicichla macrophthalma	Para	Santarem	Arapiuns	rio Arapiuns 50 m of and parallel to Lago do Padre; east margin of the rio Arapiuns; approximately 4 km southwest of Villa Franca community	2015-02-12	River margin	29	6.21	4.9	10.8	2.26	2.4	Bogota-Gregory & Figueira
Siluriformes	Pimelodidae	Sorubimichthys	Sorubimichthys planiceps	Para	Santarem	Tapajos	rio Tapajos; on the east margin of the main channel of the rio Tapajos; 20 km west of Santarem	2015-04-07	River margin	30.5	5.58	4.6	13.78	8.64	1.25	Bogota-Gregory & Figueira
Siluriformes	Loricariidae	Peckoltia	Peckoltia vittata	Para	Santarem	Tapajos	rio Tapajos; on the east margin of the main channel of the rio Tapajos; 2 km northwest of Alter do Chao	2015-04-06	River margin	29.5	5.55	4.2	14.33	9.56	1.2	Bogota-Gregory & Figueira
Siluriformes	Loricariidae	Peckoltia	Peckoltia vittata	Para	Santarem	Tapajos	rio Tapajos; on the east margin of the main channel of the rio Tapajos; 2 km northwest of Alter do Chao	2015-04-06	River margin	29.5	5.55	4.2	14.33	9.56	1.2	Bogota-Gregory & Figueira
Characiformes	Hemiodontidae	Hemiodus	Hemiodus gracilis	Para	Santarem	Arapiuns	rio Arapiuns 50 m of and parallel to Lago do Padre; east margin of the rio Arapiuns; approximately 4 km southwest of Villa Franca community	2015-02-12	River margin	29	6.21	4.9	10.8	2.26	2.4	Bogota-Gregory & Figueira
Cichliformes	Cichlidae	Cichla	Cichla pinima	Para	Santarem	Arapiuns	rio Arapiuns 50 m of and parallel to Lago do Padre; east margin of the rio Arapiuns; approximately 4 km southwest of Villa Franca community	2015-02-12	River margin	29	6.21	4.9	10.8	2.26	2.4	Bogota-Gregory & Figueira
Cichliformes	Cichlidae	Cichla	Cichla pinima	Para	Santarem	Arapiuns	rio Arapiuns 50 m of and parallel to Lago do Padre; east margin of the rio Arapiuns; approximately 4 km southwest of Villa Franca community	2015-02-12	River margin	29	6.21	4.9	10.8	2.26	2.4	Bogota-Gregory & Figueira
Cichliformes	Cichlidae	Cichla	Cichla pinima	Para	Santarem	Arapiuns	rio Arapiuns 50 m of and parallel to Lago do Padre; east margin of the rio Arapiuns; approximately 4 km southwest of Villa Franca community	2015-02-12	River margin	29	6.21	4.9	10.8	2.26	2.4	Bogota-Gregory & Figueira
Cichliformes	Cichlidae	Cichla	Cichla pinima	Para	Santarem	Arapiuns	rio Arapiuns 50 m of and parallel to Lago do Padre; east margin of the rio Arapiuns; approximately 4 km southwest of Villa Franca community	2015-02-12	River margin	29	6.21	4.9	10.8	2.26	2.4	Bogota-Gregory & Figueira
Characiformes	Acestrorhynchidae	Acestrorhynchus	Acestrorhynchus falcirostris	Para	Santarem	Tapajos	rio Tapajos; on the east margin of the main channel of the rio Tapajos; 2 km northwest of Alter do Chao	2015-04-06	River margin	29.5	5.55	4.2	14.33	9.56	1.2	Bogota-Gregory & Figueira
Clupeiformes	Engraulidae	Anchovia	Anchovia surinamensis	Para	Santarem	Tapajos	rio Tapajos; on the east margin of the main channel of the rio Tapajos; 20 km west of Santarem	2015-04-07	River margin	30.5	5.58	4.6	13.78	8.64	1.25	Bogota-Gregory & Figueira
Clupeiformes	Engraulidae	Anchovia	Anchovia surinamensis	Para	Santarem	Tapajos	rio Tapajos; on the east margin of the main channel of the rio Tapajos; 20 km west of Santarem	2015-04-07	River margin	30.5	5.58	4.6	13.78	8.64	1.25	Bogota-Gregory & Figueira
Clupeiformes	Engraulidae	Anchovia	Anchovia surinamensis	Para	Santarem	Tapajos	rio Tapajos; on the east margin of the main channel of the rio Tapajos; 20 km west of Santarem	2015-04-07	River margin	30.5	5.58	4.6	13.78	8.64	1.25	Bogota-Gregory & Figueira
Clupeiformes	Engraulidae	Anchovia	Anchovia surinamensis	Para	Santarem	Tapajos	rio Tapajos; on the east margin of the main channel of the rio Tapajos; 20 km west of Santarem	2015-04-07	River margin	30.5	5.58	4.6	13.78	8.64	1.25	Bogota-Gregory & Figueira
Clupeiformes	Engraulidae	Anchovia	Anchovia surinamensis	Para	Santarem	Tapajos	rio Tapajos; on the east margin of the main channel of the rio Tapajos; 20 km west of Santarem	2015-04-07	River margin	30.5	5.58	4.6	13.78	8.64	1.25	Bogota-Gregory & Figueira
Clupeiformes	Pristigasteridae	Pristigaster	Pristigaster cayana	Para	Santarem	Tapajos	rio Tapajos; on the east margin of the main channel of the rio Tapajos; 2 km northwest of Alter do Chao	2015-04-06	River margin	29.5	5.55	4.2	14.33	9.56	1.2	Bogota-Gregory & Figueira
Characiformes	Curimatidae	Potamorhina	Potamorhina sp	Para	Santarem	Amazonas	rio Amazonas; on the south margin of the main channel of the rio Amazonas; approximately 30 km upstream of Santarem and 5.5 km northwest of Arapixuna community	2015-02-10	River margin	29.9	7.19	3.6	64.5	305	0.11	Bogota-Gregory & Figueira
Characiformes	Triportheidae	Triportheus	Triportheus cf angulatus	Para	Santarem	Amazonas	rio Amazonas; on the south margin of the main channel of the rio Amazonas; approximately 30 km upstream of Santarem and 5.5 km northwest of Arapixuna community	2015-02-10	River margin	29.9	7.19	3.6	64.5	305	0.11	Bogota-Gregory & Figueira
Characiformes	Triportheidae	Triportheus	Triportheus cf angulatus	Para	Santarem	Amazonas	rio Amazonas; on the south margin of the main channel of the rio Amazonas; approximately 30 km upstream of Santarem and 5.5 km northwest of Arapixuna community	2015-02-10	River margin	29.9	7.19	3.6	64.5	305	0.11	Bogota-Gregory & Figueira
Characiformes	Anostomidae	Rhytiodus	Rhytiodus argenteofuscus	Para	Santarem	Amazonas	rio Amazonas; on the south margin of the main channel of the rio Amazonas; approximately 30 km upstream of Santarem and 5.5 km northwest of Arapixuna community	2015-02-10	River margin	29.9	7.19	3.6	64.5	305	0.11	Bogota-Gregory & Figueira
Characiformes	Triportheidae	Triportheus	Triportheus albus	Para	Santarem	Tapajos	rio Tapajos; on the east margin of the main channel of the rio Tapajos; 20 km west of Santarem	2015-04-07	River margin	30.5	5.58	4.6	13.78	8.64	1.25	Bogota-Gregory & Figueira
Characiformes	Triportheidae	Triportheus	Triportheus albus	Para	Santarem	Tapajos	rio Tapajos; on the east margin of the main channel of the rio Tapajos; 20 km west of Santarem	2015-04-07	River margin	30.5	5.58	4.6	13.78	8.64	1.25	Bogota-Gregory & Figueira
Characiformes	Triportheidae	Triportheus	Triportheus albus	Para	Santarem	Tapajos	rio Tapajos; on the east margin of the main channel of the rio Tapajos; 20 km west of Santarem	2015-04-07	River margin	30.5	5.58	4.6	13.78	8.64	1.25	Bogota-Gregory & Figueira
Characiformes	Triportheidae	Triportheus	Triportheus albus	Para	Santarem	Tapajos	rio Tapajos; on the east margin of the main channel of the rio Tapajos; 20 km west of Santarem	2015-04-07	River margin	30.5	5.58	4.6	13.78	8.64	1.25	Bogota-Gregory & Figueira
Characiformes	Triportheidae	Triportheus	Triportheus albus	Para	Santarem	Tapajos	rio Tapajos; on the east margin of the main channel of the rio Tapajos; 20 km west of Santarem	2015-04-07	River margin	30.5	5.58	4.6	13.78	8.64	1.25	Bogota-Gregory & Figueira
Characiformes	Triportheidae	Triportheus	Triportheus albus	Para	Santarem	Tapajos	rio Tapajos; on the east margin of the main channel of the rio Tapajos; 20 km west of Santarem	2015-04-07	River margin	30.5	5.58	4.6	13.78	8.64	1.25	Bogota-Gregory & Figueira
Characiformes	Triportheidae	Triportheus	Triportheus albus	Para	Santarem	Tapajos	rio Tapajos; on the east margin of the main channel of the rio Tapajos; 20 km west of Santarem	2015-04-07	River margin	30.5	5.58	4.6	13.78	8.64	1.25	Bogota-Gregory & Figueira
Characiformes	Triportheidae	Triportheus	Triportheus albus	Para	Santarem	Tapajos	rio Tapajos; on the east margin of the main channel of the rio Tapajos; 20 km west of Santarem	2015-04-07	River margin	30.5	5.58	4.6	13.78	8.64	1.25	Bogota-Gregory & Figueira
Characiformes	Curimatidae	Curimata	Curimata roseni	Para	Santarem	Tapajos	rio Tapajos; on the east margin of the main channel of the rio Tapajos; 20 km west of Santarem	2015-04-07	River margin	30.5	5.58	4.6	13.78	8.64	1.25	Bogota-Gregory & Figueira
Characiformes	Curimatidae	Curimata	Curimata roseni	Para	Santarem	Tapajos	rio Tapajos; on the east margin of the main channel of the rio Tapajos; 20 km west of Santarem	2015-04-07	River margin	30.5	5.58	4.6	13.78	8.64	1.25	Bogota-Gregory & Figueira
Siluriformes	Loricariidae	Limatulichthys	Limatulichthys griseus	Para	Santarem	Tapajos	rio Tapajos; on the east margin of the main channel of the rio Tapajos; 20 km west of Santarem	2015-04-07	River margin	30.5	5.58	4.6	13.78	8.64	1.25	Bogota-Gregory & Figueira
Siluriformes	Loricariidae	Limatulichthys	Limatulichthys griseus	Para	Santarem	Tapajos	rio Tapajos; on the east margin of the main channel of the rio Tapajos; 20 km west of Santarem	2015-04-07	River margin	30.5	5.58	4.6	13.78	8.64	1.25	Bogota-Gregory & Figueira
Siluriformes	Loricariidae	Limatulichthys	Limatulichthys griseus	Para	Santarem	Tapajos	rio Tapajos; on the east margin of the main channel of the rio Tapajos; 20 km west of Santarem	2015-04-07	River margin	30.5	5.58	4.6	13.78	8.64	1.25	Bogota-Gregory & Figueira
Siluriformes	Loricariidae	Limatulichthys	Limatulichthys griseus	Para	Santarem	Tapajos	rio Tapajos; on the east margin of the main channel of the rio Tapajos; 20 km west of Santarem	2015-04-07	River margin	30.5	5.58	4.6	13.78	8.64	1.25	Bogota-Gregory & Figueira
Siluriformes	Loricariidae	Limatulichthys	Limatulichthys griseus	Para	Santarem	Tapajos	rio Tapajos; on the east margin of the main channel of the rio Tapajos; 20 km west of Santarem	2015-04-07	River margin	30.5	5.58	4.6	13.78	8.64	1.25	Bogota-Gregory & Figueira
Siluriformes	Loricariidae	Limatulichthys	Limatulichthys griseus	Para	Santarem	Tapajos	rio Tapajos; on the east margin of the main channel of the rio Tapajos; 20 km west of Santarem	2015-04-07	River margin	30.5	5.58	4.6	13.78	8.64	1.25	Bogota-Gregory & Figueira
Siluriformes	Auchenipteridae	Tympanopleura	Tympanopleura rondoni	Para	Santarem	Amazonas	rio Amazonas; on the south margin of the main channel of the rio Amazonas; approximately 30 km upstream of Santarem and 5.5 km northwest of Arapixuna community	2015-02-10	River margin	29.9	7.19	3.6	64.5	305	0.11	Bogota-Gregory & Figueira
Characiformes	Cynodontidae	Cynodon	Cynodon gibbus	Para	Santarem	Tapajos	rio Tapajos; on the east margin of the main channel of the rio Tapajos; 20 km west of Santarem	2015-04-07	River margin	30.5	5.58	4.6	13.78	8.64	1.25	Bogota-Gregory & Figueira
Gymnotiformes	Apteronotidae	Adontosternarchus	Adontosternarchus balaenops	Para	Santarem	Amazonas	rio Amazonas; on the south margin of the main channel of the rio Amazonas; approximately 30 km upstream of Santarem and 5.5 km northwest of Arapixuna community	2015-02-10	River margin	29.9	7.19	3.6	64.5	305	0.11	Bogota-Gregory & Figueira
Gymnotiformes	Apteronotidae	Parapteronotus	Parapteronotus hasemani	Para	Santarem	Amazonas	rio Amazonas; on the south margin of the main channel of the rio Amazonas; approximately 30 km upstream of Santarem and 5.5 km northwest of Arapixuna community	2015-02-10	River margin	29.9	7.19	3.6	64.5	305	0.11	Bogota-Gregory & Figueira
Gymnotiformes	Apteronotidae	Sternarchogiton	Sternarchogiton porcinum	Para	Santarem	Amazonas	rio Amazonas; on the south margin of the main channel of the rio Amazonas; approximately 30 km upstream of Santarem and 5.5 km northwest of Arapixuna community	2015-02-10	River margin	29.9	7.19	3.6	64.5	305	0.11	Bogota-Gregory & Figueira
Gymnotiformes	Sternopygidae	Eigenmannia	Eigenmannia macrops	Para	Santarem	Amazonas	rio Amazonas; on the south margin of the main channel of the rio Amazonas; approximately 30 km upstream of Santarem and 5.5 km northwest of Arapixuna community	2015-02-10	River margin	29.9	7.19	3.6	64.5	305	0.11	Bogota-Gregory & Figueira
Characiformes	Hemiodontidae	Argonectes	Argonectes robertsi	Para	Santarem	Tapajos	rio Tapajos; on the east margin of the main channel of the rio Tapajos; 20 km west of Santarem	2015-04-07	River margin	30.5	5.58	4.6	13.78	8.64	1.25	Bogota-Gregory & Figueira
Cichliformes	Cichlidae	Geophagus	Geophagus altifrons	Para	Santarem	Tapajos	rio Tapajos; on the east margin of the main channel of the rio Tapajos; 20 km west of Santarem	2015-04-07	River margin	30.5	5.58	4.6	13.78	8.64	1.25	Bogota-Gregory & Figueira
Cichliformes	Cichlidae	Geophagus	Geophagus altifrons	Para	Santarem	Tapajos	rio Tapajos; on the east margin of the main channel of the rio Tapajos; 20 km west of Santarem	2015-04-07	River margin	30.5	5.58	4.6	13.78	8.64	1.25	Bogota-Gregory & Figueira
Cichliformes	Cichlidae	Geophagus	Geophagus altifrons	Para	Santarem	Tapajos	rio Tapajos; on the east margin of the main channel of the rio Tapajos; 20 km west of Santarem	2015-04-07	River margin	30.5	5.58	4.6	13.78	8.64	1.25	Bogota-Gregory & Figueira
Gymnotiformes	Sternopygidae	Distocyclus	Distocyclus conirostris	Para	Santarem	Arapiuns	rio Arapiuns 50 m of and parallel to Lago do Padre; east margin of the rio Arapiuns; approximately 4 km southwest of Villa Franca community	2015-02-12	River margin	29	6.21	4.9	10.8	2.26	2.4	Bogota-Gregory & Figueira
Characiformes	Acestrorhynchidae	Acestrorhynchus	Acestrorhynchus falcirostris	Para	Santarem	Arapiuns	rio Arapiuns; 1.5 km west of Santa Sofia community	2014-11-30	River margin	32.5	5.8	9.7	11.2	2.4	1.4	Bogota-Gregory; Mandrekar & Silva
Siluriformes	Pimelodidae	Pimelodus	Pimelodus blochii	Para	Santarem	Amazonas	rio Amazonas close to Lago do Santana; Marimarituba community; 50 m of and parallel to the north margin of the island located in the main channel of the rio Amazonas; approximately 50 km upstream of Santarem	2014-11-27	River margin	29.7	6.97	8.5	52	28.5	0.2	Bogota-Gregory; Mandrekar & Silva
Characiformes	Acestrorhynchidae	Acestrorhynchus	Acestrorhynchus microlepis	Para	Santarem	Arapiuns	rio Arapiuns 50 m of and parallel to Lago do Padre; east margin of the rio Arapiuns; approximately 4 km southwest of Villa Franca community	2014-12-01	River margin	30.8	5.83	10.3	7.54	0.75	1.5	Bogota-Gregory; Mandrekar & Silva
Characiformes	Acestrorhynchidae	Acestrorhynchus	Acestrorhynchus microlepis	Para	Santarem	Tapajos	rio Tapajos; on the east margin of the main channel of the rio Tapajos; 2 km northwest of Alter do Chao	2015-02-14	River margin	29.1	6.62	5.3	15.63	7.96	1.1	Bogota-Gregory & Figueira
Characiformes	Iguanodectidae	Bryconops	Bryconops alburnoides	Para	Santarem	Arapiuns	rio Arapiuns; 1.5 km west of Santa Sofia community	2015-02-13	River margin	25	5.79	5	8.73	2.8	2.4	Bogota-Gregory & Figueira
Siluriformes	Auchenipteridae	Ageneiosus	Ageneiosus sp	Para	Santarem	Amazonas	rio Amazonas; on the south margin of the main channel of the rio Amazonas; approximately 30 km upstream of Santarem and 5.5 km northwest of Arapixuna community	2015-04-02	River margin	27.89	5.7	2.6	59.8	89	0.3	Bogota-Gregory & Figueira
Siluriformes	Auchenipteridae	Auchenipterus	Auchenipterus cf nuchalis	Para	Santarem	Amazonas	rio Amazonas; on the south margin of the main channel of the rio Amazonas; approximately 30 km upstream of Santarem and 5.5 km northwest of Arapixuna community	2015-04-02	River margin	27.89	5.7	2.6	59.8	89	0.3	Bogota-Gregory & Figueira
Characiformes	Curimatidae	Steindachnerina	Steindachnerina bimaculata	Para	Santarem	Amazonas	rio Amazonas; on the south margin of the main channel of the rio Amazonas; approximately 30 km upstream of Santarem and 5.5 km northwest of Arapixuna community	2014-10-11	River margin	31.2	7.21	9.3	46.7	69.6	0.17	Bogota-Gregory; Oliveira & Silva
Gymnotiformes	Sternopygidae	Sternopygus	Sternopygus macrurus	Para	Santarem	Amazonas	rio Amazonas close to Lago do Santana; Marimarituba community; 50 m of and parallel to the north margin of the island located in the main channel of the rio Amazonas; approximately 50 km upstream of Santarem	2014-10-10	River margin	30.3	7	5.7	47	27.9	0.3	Bogota-Gregory; Oliveira & Silva
Pleuronectiformes	Achiridae	Hypoclinemus	Hypoclinemus mentalis	Para	Santarem	Amazonas	rio Amazonas; on the south margin of the main channel of the rio Amazonas; approximately 30 km upstream of Santarem and 5.5 km northwest of Arapixuna community	2014-10-11	River margin	31.2	7.21	9.3	46.7	69.6	0.17	Bogota-Gregory; Oliveira & Silva
Osteoglossiformes	Osteoglossidae	Osteoglossum	Osteoglossum bicirrhosum	Para	Santarem	Amazonas	rio Amazonas; on the south margin of the main channel of the rio Amazonas; approximately 30 km upstream of Santarem and 5.5 km northwest of Arapixuna community	2014-10-11	River margin	31.2	7.21	9.3	46.7	69.6	0.17	Bogota-Gregory; Oliveira & Silva
Characiformes	Acestrorhynchidae	Acestrorhynchus	Acestrorhynchus microlepis	Para	Santarem	Arapiuns	rio Arapiuns 50 m of and parallel to Lago do Padre; east margin of the rio Arapiuns; approximately 4 km southwest of Villa Franca community	2014-10-13	River margin	29.9	4.8	7.6	8.23	0.1	1.5	Bogota-Gregory; Oliveira & Silva
Characiformes	Acestrorhynchidae	Acestrorhynchus	Acestrorhynchus microlepis	Para	Santarem	Arapiuns	rio Arapiuns 50 m of and parallel to Lago do Padre; east margin of the rio Arapiuns; approximately 4 km southwest of Villa Franca community	2014-10-13	River margin	29.9	4.8	7.6	8.23	0.1	1.5	Bogota-Gregory; Oliveira & Silva
Characiformes	Acestrorhynchidae	Acestrorhynchus	Acestrorhynchus falcirostris	Para	Santarem	Arapiuns	rio Arapiuns 50 m of and parallel to Lago do Padre; east margin of the rio Arapiuns; approximately 4 km southwest of Villa Franca community	2014-10-13	River margin	29.9	4.8	7.6	8.23	0.1	1.5	Bogota-Gregory; Oliveira & Silva
Characiformes	Ctenoluciidae	Boulengerella	Boulengerella cuvieri	Para	Santarem	Amazonas	rio Amazonas; on the south margin of the main channel of the rio Amazonas; approximately 30 km upstream of Santarem and 5.5 km northwest of Arapixuna community	2014-10-11	River margin	31.2	7.21	9.3	46.7	69.6	0.17	Bogota-Gregory; Oliveira & Silva
Characiformes	Cynodontidae	Hydrolycus	Hydrolycus scomberoides	Para	Santarem	Amazonas	rio Amazonas; on the south margin of the main channel of the rio Amazonas; approximately 30 km upstream of Santarem and 5.5 km northwest of Arapixuna community	2014-10-11	River margin	31.2	7.21	9.3	46.7	69.6	0.17	Bogota-Gregory; Oliveira & Silva
Characiformes	Cynodontidae	Hydrolycus	Hydrolycus scomberoides	Para	Santarem	Amazonas	rio Amazonas close to Lago do Santana; Marimarituba community; 50 m of and parallel to the north margin of the island located in the main channel of the rio Amazonas; approximately 50 km upstream of Santarem	2014-10-10	River margin	30.3	7	5.7	47	27.9	0.3	Bogota-Gregory; Oliveira & Silva
Perciformes	Sciaenidae	Plagioscion	Plagioscion auratus	Para	Santarem	Amazonas	rio Amazonas; on the south margin of the main channel of the rio Amazonas; approximately 30 km upstream of Santarem and 5.5 km northwest of Arapixuna community	2014-10-11	River margin	31.2	7.21	9.3	46.7	69.6	0.17	Bogota-Gregory; Oliveira & Silva
Clupeiformes	Pristigasteridae	Pellona	Pellona flavipinnis	Para	Santarem	Amazonas	rio Amazonas; on the south margin of the main channel of the rio Amazonas; approximately 30 km upstream of Santarem and 5.5 km northwest of Arapixuna community	2014-10-11	River margin	31.2	7.21	9.3	46.7	69.6	0.17	Bogota-Gregory; Oliveira & Silva
Characiformes	Curimatidae	Curimata	Curimata roseni	Para	Santarem	Arapiuns	rio Arapiuns; 1.5 km west of Santa Sofia community	2014-10-14	River margin	31.6	5.87	11.5	8.71	7.61	1.5	Bogota-Gregory; Oliveira & Silva
Characiformes	Anostomidae	Rhytiodus	Rhytiodus argenteofuscus	Para	Santarem	Tapajos	rio Tapajos; on the east margin of the main channel of the rio Tapajos; 2 km northwest of Alter do Chao	2014-10-15	River margin	30	7.3	11.3	11.78	0.15	1.2	Bogota-Gregory; Oliveira & Silva
Characiformes	Acestrorhynchidae	Acestrorhynchus	Acestrorhynchus microlepis	Para	Santarem	Tapajos	rio Tapajos; on the east margin of the main channel of the rio Tapajos; 20 km west of Santarem	2014-10-16	River margin	30.7	6.79	11.3	16.07	7.06	1.2	Bogota-Gregory; Oliveira & Silva
Characiformes	Serrasalmidae	Myloplus	Myloplus schomburgkii	Para	Santarem	Tapajos	rio Tapajos; on the east margin of the main channel of the rio Tapajos; 2 km northwest of Alter do Chao	2014-10-15	River margin	30	7.3	11.3	11.78	0.15	1.2	Bogota-Gregory; Oliveira & Silva
Perciformes	Sciaenidae	Plagioscion	Plagioscion squamosissimus	Para	Santarem	Tapajos	rio Tapajos; on the east margin of the main channel of the rio Tapajos; 2 km northwest of Alter do Chao	2014-10-15	River margin	30	7.3	11.3	11.78	0.15	1.2	Bogota-Gregory; Oliveira & Silva
Characiformes	Ctenoluciidae	Boulengerella	Boulengerella lucius	Para	Santarem	Arapiuns	rio Arapiuns 50 m of and parallel to Lago do Padre; east margin of the rio Arapiuns; approximately 4 km southwest of Villa Franca community	2015-02-12	River margin	29	6.21	4.9	10.8	2.26	2.4	Bogota-Gregory & Figueira
Gymnotiformes	Apteronotidae	Orthosternarchus	Orthosternarchus tamandua	Para	Santarem	Amazonas	rio Amazonas; on the south margin of the main channel of the rio Amazonas; approximately 30 km upstream of Santarem and 5.5 km northwest of Arapixuna community	2014-11-26	River margin	30	7.39	8.7	51.3	64.9	0.2	Bogota-Gregory; Mandrekar & Silva
Characiformes	Acestrorhynchidae	Acestrorhynchus	Acestrorhynchus abbreviatus	Para	Santarem	Amazonas	rio Amazonas; on the south margin of the main channel of the rio Amazonas; approximately 30 km upstream of Santarem and 5.5 km northwest of Arapixuna community	2014-10-11	River margin	31.2	7.21	9.3	46.7	69.6	0.17	Bogota-Gregory; Oliveira & Silva
Characiformes	Acestrorhynchidae	Acestrorhynchus	Acestrorhynchus abbreviatus	Para	Santarem	Amazonas	rio Amazonas; on the south margin of the main channel of the rio Amazonas; approximately 30 km upstream of Santarem and 5.5 km northwest of Arapixuna community	2014-10-11	River margin	31.2	7.21	9.3	46.7	69.6	0.17	Bogota-Gregory; Oliveira & Silva
Characiformes	Acestrorhynchidae	Acestrorhynchus	Acestrorhynchus abbreviatus	Para	Santarem	Amazonas	rio Amazonas; on the south margin of the main channel of the rio Amazonas; approximately 30 km upstream of Santarem and 5.5 km northwest of Arapixuna community	2014-10-11	River margin	31.2	7.21	9.3	46.7	69.6	0.17	Bogota-Gregory; Oliveira & Silva
Characiformes	Anostomidae	Schizodon	Schizodon fasciatus	Para	Santarem	Amazonas	rio Amazonas; on the south margin of the main channel of the rio Amazonas; approximately 30 km upstream of Santarem and 5.5 km northwest of Arapixuna community	2014-10-11	River margin	31.2	7.21	9.3	46.7	69.6	0.17	Bogota-Gregory; Oliveira & Silva
Characiformes	Anostomidae	Schizodon	Schizodon fasciatus	Para	Santarem	Amazonas	rio Amazonas; on the south margin of the main channel of the rio Amazonas; approximately 30 km upstream of Santarem and 5.5 km northwest of Arapixuna community	2014-10-11	River margin	31.2	7.21	9.3	46.7	69.6	0.17	Bogota-Gregory; Oliveira & Silva
Characiformes	Anostomidae	Schizodon	Schizodon fasciatus	Para	Santarem	Amazonas	rio Amazonas; on the south margin of the main channel of the rio Amazonas; approximately 30 km upstream of Santarem and 5.5 km northwest of Arapixuna community	2014-10-11	River margin	31.2	7.21	9.3	46.7	69.6	0.17	Bogota-Gregory; Oliveira & Silva
Characiformes	Ctenoluciidae	Boulengerella	Boulengerella maculata	Para	Santarem	Amazonas	rio Amazonas; on the south margin of the main channel of the rio Amazonas; approximately 30 km upstream of Santarem and 5.5 km northwest of Arapixuna community	2014-10-11	River margin	31.2	7.21	9.3	46.7	69.6	0.17	Bogota-Gregory; Oliveira & Silva
Characiformes	Ctenoluciidae	Boulengerella	Boulengerella maculata	Para	Santarem	Amazonas	rio Amazonas; on the south margin of the main channel of the rio Amazonas; approximately 30 km upstream of Santarem and 5.5 km northwest of Arapixuna community	2014-10-11	River margin	31.2	7.21	9.3	46.7	69.6	0.17	Bogota-Gregory; Oliveira & Silva
Characiformes	Ctenoluciidae	Boulengerella	Boulengerella maculata	Para	Santarem	Amazonas	rio Amazonas; on the south margin of the main channel of the rio Amazonas; approximately 30 km upstream of Santarem and 5.5 km northwest of Arapixuna community	2014-10-11	River margin	31.2	7.21	9.3	46.7	69.6	0.17	Bogota-Gregory; Oliveira & Silva
Characiformes	Hemiodontidae	Hemiodus	Hemiodus microlepis	Para	Santarem	Tapajos	rio Tapajos; on the east margin of the main channel of the rio Tapajos; 20 km west of Santarem	2014-10-16	River margin	30.7	6.79	11.3	16.07	7.06	1.2	Bogota-Gregory; Oliveira & Silva
Characiformes	Hemiodontidae	Hemiodus	Hemiodus microlepis	Para	Santarem	Tapajos	rio Tapajos; on the east margin of the main channel of the rio Tapajos; 20 km west of Santarem	2014-10-16	River margin	30.7	6.79	11.3	16.07	7.06	1.2	Bogota-Gregory; Oliveira & Silva
Characiformes	Hemiodontidae	Hemiodus	Hemiodus microlepis	Para	Santarem	Tapajos	rio Tapajos; on the east margin of the main channel of the rio Tapajos; 20 km west of Santarem	2014-10-16	River margin	30.7	6.79	11.3	16.07	7.06	1.2	Bogota-Gregory; Oliveira & Silva
Characiformes	Anostomidae	Laemolyta	Laemolyta proxima	Para	Santarem	Tapajos	rio Tapajos; on the east margin of the main channel of the rio Tapajos; 20 km west of Santarem	2014-10-16	River margin	30.7	6.79	11.3	16.07	7.06	1.2	Bogota-Gregory; Oliveira & Silva
Characiformes	Anostomidae	Laemolyta	Laemolyta proxima	Para	Santarem	Tapajos	rio Tapajos; on the east margin of the main channel of the rio Tapajos; 20 km west of Santarem	2014-10-16	River margin	30.7	6.79	11.3	16.07	7.06	1.2	Bogota-Gregory; Oliveira & Silva
Characiformes	Anostomidae	Laemolyta	Laemolyta proxima	Para	Santarem	Tapajos	rio Tapajos; on the east margin of the main channel of the rio Tapajos; 20 km west of Santarem	2014-10-16	River margin	30.7	6.79	11.3	16.07	7.06	1.2	Bogota-Gregory; Oliveira & Silva
Characiformes	Anostomidae	Laemolyta	Laemolyta proxima	Para	Santarem	Tapajos	rio Tapajos; on the east margin of the main channel of the rio Tapajos; 20 km west of Santarem	2014-10-16	River margin	30.7	6.79	11.3	16.07	7.06	1.2	Bogota-Gregory; Oliveira & Silva
Characiformes	Curimatidae	Curimata	Curimata roseni	Para	Santarem	Tapajos	rio Tapajos; on the east margin of the main channel of the rio Tapajos; 20 km west of Santarem	2014-10-16	River margin	30.7	6.79	11.3	16.07	7.06	1.2	Bogota-Gregory; Oliveira & Silva
Characiformes	Curimatidae	Curimata	Curimata roseni	Para	Santarem	Tapajos	rio Tapajos; on the east margin of the main channel of the rio Tapajos; 20 km west of Santarem	2014-10-16	River margin	30.7	6.79	11.3	16.07	7.06	1.2	Bogota-Gregory; Oliveira & Silva
Characiformes	Curimatidae	Curimata	Curimata roseni	Para	Santarem	Tapajos	rio Tapajos; on the east margin of the main channel of the rio Tapajos; 20 km west of Santarem	2014-10-16	River margin	30.7	6.79	11.3	16.07	7.06	1.2	Bogota-Gregory; Oliveira & Silva
Characiformes	Curimatidae	Curimata	Curimata roseni	Para	Santarem	Tapajos	rio Tapajos; on the east margin of the main channel of the rio Tapajos; 20 km west of Santarem	2014-10-16	River margin	30.7	6.79	11.3	16.07	7.06	1.2	Bogota-Gregory; Oliveira & Silva
Siluriformes	Pimelodidae	Pimelodus	Pimelodus tetramerus	Para	Santarem	Arapiuns	rio Arapiuns 50 m of and parallel to Lago do Padre; east margin of the rio Arapiuns; approximately 4 km southwest of Villa Franca community	2014-10-13	River margin	29.9	4.8	7.6	8.23	0.1	1.5	Bogota-Gregory; Oliveira & Silva
Siluriformes	Pimelodidae	Pimelodus	Pimelodus tetramerus	Para	Santarem	Arapiuns	rio Arapiuns 50 m of and parallel to Lago do Padre; east margin of the rio Arapiuns; approximately 4 km southwest of Villa Franca community	2014-10-13	River margin	29.9	4.8	7.6	8.23	0.1	1.5	Bogota-Gregory; Oliveira & Silva
Siluriformes	Pimelodidae	Pimelodus	Pimelodus tetramerus	Para	Santarem	Arapiuns	rio Arapiuns 50 m of and parallel to Lago do Padre; east margin of the rio Arapiuns; approximately 4 km southwest of Villa Franca community	2014-10-13	River margin	29.9	4.8	7.6	8.23	0.1	1.5	Bogota-Gregory; Oliveira & Silva
Siluriformes	Pimelodidae	Pimelodus	Pimelodus tetramerus	Para	Santarem	Arapiuns	rio Arapiuns 50 m of and parallel to Lago do Padre; east margin of the rio Arapiuns; approximately 4 km southwest of Villa Franca community	2014-10-13	River margin	29.9	4.8	7.6	8.23	0.1	1.5	Bogota-Gregory; Oliveira & Silva
Siluriformes	Pimelodidae	Pimelodus	Pimelodus tetramerus	Para	Santarem	Arapiuns	rio Arapiuns 50 m of and parallel to Lago do Padre; east margin of the rio Arapiuns; approximately 4 km southwest of Villa Franca community	2014-10-13	River margin	29.9	4.8	7.6	8.23	0.1	1.5	Bogota-Gregory; Oliveira & Silva
Siluriformes	Pimelodidae	Pimelodus	Pimelodus tetramerus	Para	Santarem	Arapiuns	rio Arapiuns 50 m of and parallel to Lago do Padre; east margin of the rio Arapiuns; approximately 4 km southwest of Villa Franca community	2014-10-13	River margin	29.9	4.8	7.6	8.23	0.1	1.5	Bogota-Gregory; Oliveira & Silva
Siluriformes	Pimelodidae	Pimelodus	Pimelodus tetramerus	Para	Santarem	Arapiuns	rio Arapiuns 50 m of and parallel to Lago do Padre; east margin of the rio Arapiuns; approximately 4 km southwest of Villa Franca community	2014-10-13	River margin	29.9	4.8	7.6	8.23	0.1	1.5	Bogota-Gregory; Oliveira & Silva
Siluriformes	Pimelodidae	Pimelodus	Pimelodus tetramerus	Para	Santarem	Arapiuns	rio Arapiuns 50 m of and parallel to Lago do Padre; east margin of the rio Arapiuns; approximately 4 km southwest of Villa Franca community	2014-10-13	River margin	29.9	4.8	7.6	8.23	0.1	1.5	Bogota-Gregory; Oliveira & Silva
Siluriformes	Pimelodidae	Pimelodus	Pimelodus tetramerus	Para	Santarem	Arapiuns	rio Arapiuns 50 m of and parallel to Lago do Padre; east margin of the rio Arapiuns; approximately 4 km southwest of Villa Franca community	2014-10-13	River margin	29.9	4.8	7.6	8.23	0.1	1.5	Bogota-Gregory; Oliveira & Silva
Siluriformes	Pimelodidae	Pimelodus	Pimelodus tetramerus	Para	Santarem	Arapiuns	rio Arapiuns 50 m of and parallel to Lago do Padre; east margin of the rio Arapiuns; approximately 4 km southwest of Villa Franca community	2014-10-13	River margin	29.9	4.8	7.6	8.23	0.1	1.5	Bogota-Gregory; Oliveira & Silva
Characiformes	Ctenoluciidae	Boulengerella	Boulengerella cuvieri	Para	Santarem	Arapiuns	rio Arapiuns 50 m of and parallel to Lago do Padre; east margin of the rio Arapiuns; approximately 4 km southwest of Villa Franca community	2015-02-12	River margin	29	6.21	4.9	10.8	2.26	2.4	Bogota-Gregory & Figueira
Characiformes	Ctenoluciidae	Boulengerella	Boulengerella cuvieri	Para	Santarem	Arapiuns	rio Arapiuns 50 m of and parallel to Lago do Padre; east margin of the rio Arapiuns; approximately 4 km southwest of Villa Franca community	2015-02-12	River margin	29	6.21	4.9	10.8	2.26	2.4	Bogota-Gregory & Figueira
Characiformes	Ctenoluciidae	Boulengerella	Boulengerella cuvieri	Para	Santarem	Arapiuns	rio Arapiuns 50 m of and parallel to Lago do Padre; east margin of the rio Arapiuns; approximately 4 km southwest of Villa Franca community	2015-02-12	River margin	29	6.21	4.9	10.8	2.26	2.4	Bogota-Gregory & Figueira
Characiformes	Ctenoluciidae	Boulengerella	Boulengerella cuvieri	Para	Santarem	Arapiuns	rio Arapiuns 50 m of and parallel to Lago do Padre; east margin of the rio Arapiuns; approximately 4 km southwest of Villa Franca community	2015-02-12	River margin	29	6.21	4.9	10.8	2.26	2.4	Bogota-Gregory & Figueira
Characiformes	Ctenoluciidae	Boulengerella	Boulengerella cuvieri	Para	Santarem	Arapiuns	rio Arapiuns 50 m of and parallel to Lago do Padre; east margin of the rio Arapiuns; approximately 4 km southwest of Villa Franca community	2015-02-12	River margin	29	6.21	4.9	10.8	2.26	2.4	Bogota-Gregory & Figueira
Characiformes	Ctenoluciidae	Boulengerella	Boulengerella cuvieri	Para	Santarem	Arapiuns	rio Arapiuns 50 m of and parallel to Lago do Padre; east margin of the rio Arapiuns; approximately 4 km southwest of Villa Franca community	2015-02-12	River margin	29	6.21	4.9	10.8	2.26	2.4	Bogota-Gregory & Figueira
Characiformes	Ctenoluciidae	Boulengerella	Boulengerella cuvieri	Para	Santarem	Arapiuns	rio Arapiuns 50 m of and parallel to Lago do Padre; east margin of the rio Arapiuns; approximately 4 km southwest of Villa Franca community	2015-02-12	River margin	29	6.21	4.9	10.8	2.26	2.4	Bogota-Gregory & Figueira
Characiformes	Ctenoluciidae	Boulengerella	Boulengerella cuvieri	Para	Santarem	Arapiuns	rio Arapiuns 50 m of and parallel to Lago do Padre; east margin of the rio Arapiuns; approximately 4 km southwest of Villa Franca community	2015-02-12	River margin	29	6.21	4.9	10.8	2.26	2.4	Bogota-Gregory & Figueira
Characiformes	Ctenoluciidae	Boulengerella	Boulengerella cuvieri	Para	Santarem	Arapiuns	rio Arapiuns 50 m of and parallel to Lago do Padre; east margin of the rio Arapiuns; approximately 4 km southwest of Villa Franca community	2015-02-12	River margin	29	6.21	4.9	10.8	2.26	2.4	Bogota-Gregory & Figueira
Characiformes	Ctenoluciidae	Boulengerella	Boulengerella cuvieri	Para	Santarem	Arapiuns	rio Arapiuns 50 m of and parallel to Lago do Padre; east margin of the rio Arapiuns; approximately 4 km southwest of Villa Franca community	2015-02-12	River margin	29	6.21	4.9	10.8	2.26	2.4	Bogota-Gregory & Figueira
Characiformes	Ctenoluciidae	Boulengerella	Boulengerella cuvieri	Para	Santarem	Arapiuns	rio Arapiuns 50 m of and parallel to Lago do Padre; east margin of the rio Arapiuns; approximately 4 km southwest of Villa Franca community	2015-02-12	River margin	29	6.21	4.9	10.8	2.26	2.4	Bogota-Gregory & Figueira
Characiformes	Ctenoluciidae	Boulengerella	Boulengerella cuvieri	Para	Santarem	Arapiuns	rio Arapiuns 50 m of and parallel to Lago do Padre; east margin of the rio Arapiuns; approximately 4 km southwest of Villa Franca community	2015-02-12	River margin	29	6.21	4.9	10.8	2.26	2.4	Bogota-Gregory & Figueira
Characiformes	Ctenoluciidae	Boulengerella	Boulengerella cuvieri	Para	Santarem	Tapajos	rio Tapajos; on the east margin of the main channel of the rio Tapajos; 20 km west of Santarem	2014-10-16	River margin	30.7	6.79	11.3	16.07	7.06	1.2	Bogota-Gregory; Oliveira & Silva
Characiformes	Ctenoluciidae	Boulengerella	Boulengerella cuvieri	Para	Santarem	Tapajos	rio Tapajos; on the east margin of the main channel of the rio Tapajos; 20 km west of Santarem	2014-10-16	River margin	30.7	6.79	11.3	16.07	7.06	1.2	Bogota-Gregory; Oliveira & Silva
Characiformes	Ctenoluciidae	Boulengerella	Boulengerella cuvieri	Para	Santarem	Tapajos	rio Tapajos; on the east margin of the main channel of the rio Tapajos; 20 km west of Santarem	2014-10-16	River margin	30.7	6.79	11.3	16.07	7.06	1.2	Bogota-Gregory; Oliveira & Silva
Characiformes	Ctenoluciidae	Boulengerella	Boulengerella cuvieri	Para	Santarem	Tapajos	rio Tapajos; on the east margin of the main channel of the rio Tapajos; 20 km west of Santarem	2014-10-16	River margin	30.7	6.79	11.3	16.07	7.06	1.2	Bogota-Gregory; Oliveira & Silva
Characiformes	Ctenoluciidae	Boulengerella	Boulengerella cuvieri	Para	Santarem	Tapajos	rio Tapajos; on the east margin of the main channel of the rio Tapajos; 20 km west of Santarem	2014-10-16	River margin	30.7	6.79	11.3	16.07	7.06	1.2	Bogota-Gregory; Oliveira & Silva
Characiformes	Ctenoluciidae	Boulengerella	Boulengerella cuvieri	Para	Santarem	Tapajos	rio Tapajos; on the east margin of the main channel of the rio Tapajos; 20 km west of Santarem	2014-10-16	River margin	30.7	6.79	11.3	16.07	7.06	1.2	Bogota-Gregory; Oliveira & Silva
Characiformes	Ctenoluciidae	Boulengerella	Boulengerella cuvieri	Para	Santarem	Tapajos	rio Tapajos; on the east margin of the main channel of the rio Tapajos; 20 km west of Santarem	2014-10-16	River margin	30.7	6.79	11.3	16.07	7.06	1.2	Bogota-Gregory; Oliveira & Silva
Characiformes	Ctenoluciidae	Boulengerella	Boulengerella cuvieri	Para	Santarem	Tapajos	rio Tapajos; on the east margin of the main channel of the rio Tapajos; 20 km west of Santarem	2014-10-16	River margin	30.7	6.79	11.3	16.07	7.06	1.2	Bogota-Gregory; Oliveira & Silva
Characiformes	Ctenoluciidae	Boulengerella	Boulengerella cuvieri	Para	Santarem	Tapajos	rio Tapajos; on the east margin of the main channel of the rio Tapajos; 20 km west of Santarem	2014-10-16	River margin	30.7	6.79	11.3	16.07	7.06	1.2	Bogota-Gregory; Oliveira & Silva
Characiformes	Ctenoluciidae	Boulengerella	Boulengerella cuvieri	Para	Santarem	Tapajos	rio Tapajos; on the east margin of the main channel of the rio Tapajos; 20 km west of Santarem	2014-10-16	River margin	30.7	6.79	11.3	16.07	7.06	1.2	Bogota-Gregory; Oliveira & Silva
Characiformes	Ctenoluciidae	Boulengerella	Boulengerella cuvieri	Para	Santarem	Tapajos	rio Tapajos; on the east margin of the main channel of the rio Tapajos; 20 km west of Santarem	2014-10-16	River margin	30.7	6.79	11.3	16.07	7.06	1.2	Bogota-Gregory; Oliveira & Silva
Characiformes	Ctenoluciidae	Boulengerella	Boulengerella cuvieri	Para	Santarem	Tapajos	rio Tapajos; on the east margin of the main channel of the rio Tapajos; 20 km west of Santarem	2014-10-16	River margin	30.7	6.79	11.3	16.07	7.06	1.2	Bogota-Gregory; Oliveira & Silva
Characiformes	Ctenoluciidae	Boulengerella	Boulengerella cuvieri	Para	Santarem	Tapajos	rio Tapajos; on the east margin of the main channel of the rio Tapajos; 20 km west of Santarem	2014-10-16	River margin	30.7	6.79	11.3	16.07	7.06	1.2	Bogota-Gregory; Oliveira & Silva
Characiformes	Chilodontidae	Caenotropus	Caenotropus labyrinthicus	Para	Santarem	Tapajos	rio Tapajos; on the east margin of the main channel of the rio Tapajos; 2 km northwest of Alter do Chao	2014-11-29	River margin	30.2	6.45	10.9	14.74	2.49	1.2	Bogota-Gregory; Mandrekar & Silva
Siluriformes	Loricariidae	Loricariichthys	Loricariichthys acutus	Para	Santarem	Amazonas	rio Amazonas; on the south margin of the main channel of the rio Amazonas; approximately 30 km upstream of Santarem and 5.5 km northwest of Arapixuna community	2015-02-10	River margin	29.9	7.19	3.6	64.5	305	0.2	Bogota-Gregory & Figueira
Characiformes	Cynodontidae	Hydrolycus	Hydrolycus scomberoides	Para	Santarem	Amazonas	rio Amazonas; on the south margin of the main channel of the rio Amazonas; approximately 30 km upstream of Santarem and 5.5 km northwest of Arapixuna community	2015-02-10	River margin	29.9	7.19	3.6	64.5	305	0.2	Bogota-Gregory & Figueira
Characiformes	Triportheidae	Triportheus	Triportheus auritus	Para	Santarem	Amazonas	rio Amazonas; on the south margin of the main channel of the rio Amazonas; approximately 30 km upstream of Santarem and 5.5 km northwest of Arapixuna community	2015-02-10	River margin	29.9	7.19	3.6	64.5	305	0.2	Bogota-Gregory & Figueira
Characiformes	Triportheidae	Triportheus	Triportheus auritus	Para	Santarem	Amazonas	rio Amazonas; on the south margin of the main channel of the rio Amazonas; approximately 30 km upstream of Santarem and 5.5 km northwest of Arapixuna community	2015-02-10	River margin	29.9	7.19	3.6	64.5	305	0.2	Bogota-Gregory & Figueira
Characiformes	Triportheidae	Agoniates	Agoniates halecinus	Para	Santarem	Arapiuns	rio Arapiuns; 1.5 km west of Santa Sofia community	2014-10-14	River margin	31.6	5.87	11.5	8.71	7.61	1.5	Bogota-Gregory; Oliveira & Silva
Characiformes	Triportheidae	Agoniates	Agoniates halecinus	Para	Santarem	Arapiuns	rio Arapiuns; 1.5 km west of Santa Sofia community	2014-10-14	River margin	31.6	5.87	11.5	8.71	7.61	1.5	Bogota-Gregory; Oliveira & Silva
Characiformes	Triportheidae	Agoniates	Agoniates halecinus	Para	Santarem	Arapiuns	rio Arapiuns; 1.5 km west of Santa Sofia community	2014-10-14	River margin	31.6	5.87	11.5	8.71	7.61	1.5	Bogota-Gregory; Oliveira & Silva
Siluriformes	Pimelodidae	Propimelodus	Propimelodus cf eigenmanni	Para	Santarem	Amazonas	rio Amazonas; on the south margin of the main channel of the rio Amazonas; approximately 30 km upstream of Santarem and 5.5 km northwest of Arapixuna community	2015-02-10	River margin	29.9	7.19	3.6	64.5	305	0.2	Bogota-Gregory & Figueira
Siluriformes	Pimelodidae	Propimelodus	Propimelodus cf eigenmanni	Para	Santarem	Amazonas	rio Amazonas; on the south margin of the main channel of the rio Amazonas; approximately 30 km upstream of Santarem and 5.5 km northwest of Arapixuna community	2015-02-10	River margin	29.9	7.19	3.6	64.5	305	0.2	Bogota-Gregory & Figueira
Siluriformes	Pimelodidae	Propimelodus	Propimelodus cf eigenmanni	Para	Santarem	Amazonas	rio Amazonas; on the south margin of the main channel of the rio Amazonas; approximately 30 km upstream of Santarem and 5.5 km northwest of Arapixuna community	2015-02-10	River margin	29.9	7.19	3.6	64.5	305	0.2	Bogota-Gregory & Figueira
Siluriformes	Pimelodidae	Sorubim	Sorubim lima	Para	Santarem	Amazonas	rio Amazonas; on the south margin of the main channel of the rio Amazonas; approximately 30 km upstream of Santarem and 5.5 km northwest of Arapixuna community	2015-04-02	River margin	27.89	5.7	2.6	59.8	89	0.3	Bogota-Gregory & Figueira
Characiformes	Anostomidae	Rhytiodus	Rhytiodus microlepis	Para	Santarem	Amazonas	rio Amazonas; on the south margin of the main channel of the rio Amazonas; approximately 30 km upstream of Santarem and 5.5 km northwest of Arapixuna community	2015-04-02	River margin	27.89	5.7	2.6	59.8	89	0.3	Bogota-Gregory & Figueira
Perciformes	Sciaenidae	Plagioscion	Plagioscion squamosissimus	Para	Santarem	Amazonas	rio Amazonas; on the south margin of the main channel of the rio Amazonas; approximately 30 km upstream of Santarem and 5.5 km northwest of Arapixuna community	2015-04-02	River margin	27.89	5.7	2.6	59.8	89	0.3	Bogota-Gregory & Figueira
Siluriformes	Pimelodidae	Calophysus	Calophysus macropterus	Para	Santarem	Amazonas	rio Amazonas; on the south margin of the main channel of the rio Amazonas; approximately 30 km upstream of Santarem and 5.5 km northwest of Arapixuna community	2015-04-02	River margin	27.89	5.7	2.6	59.8	89	0.3	Bogota-Gregory & Figueira
Characiformes	Anostomidae	Schizodon	Schizodon fasciatus	Para	Santarem	Amazonas	rio Amazonas; on the south margin of the main channel of the rio Amazonas; approximately 30 km upstream of Santarem and 5.5 km northwest of Arapixuna community	2015-04-02	River margin	27.89	5.7	2.6	59.8	89	0.3	Bogota-Gregory & Figueira
Clupeiformes	Pristigasteridae	Pellona	Pellona flavipinnis	Para	Santarem	Amazonas	rio Amazonas; on the south margin of the main channel of the rio Amazonas; approximately 30 km upstream of Santarem and 5.5 km northwest of Arapixuna community	2015-04-02	River margin	27.89	5.7	2.6	59.8	89	0.3	Bogota-Gregory & Figueira
Clupeiformes	Pristigasteridae	Pellona	Pellona flavipinnis	Para	Santarem	Amazonas	rio Amazonas; on the south margin of the main channel of the rio Amazonas; approximately 30 km upstream of Santarem and 5.5 km northwest of Arapixuna community	2015-04-02	River margin	27.89	5.7	2.6	59.8	89	0.3	Bogota-Gregory & Figueira
Siluriformes	Pimelodidae	Calophysus	Calophysus macropterus	Para	Santarem	Amazonas	rio Amazonas close to Lago do Santana; Marimarituba community; 50 m of and parallel to the north margin of the island located in the main channel of the rio Amazonas; approximately 50 km upstream of Santarem	2015-04-03	River margin	28.14	6.05	2.7	61	78.8	0.2	Bogota-Gregory & Figueira
Siluriformes	Pimelodidae	Calophysus	Calophysus macropterus	Para	Santarem	Amazonas	rio Amazonas close to Lago do Santana; Marimarituba community; 50 m of and parallel to the north margin of the island located in the main channel of the rio Amazonas; approximately 50 km upstream of Santarem	2015-04-03	River margin	28.14	6.05	2.7	61	78.8	0.2	Bogota-Gregory & Figueira
Siluriformes	Pimelodidae	Pimelodus	Pimelodus blochii	Para	Santarem	Amazonas	rio Amazonas; on the south margin of the main channel of the rio Amazonas; approximately 30 km upstream of Santarem and 5.5 km northwest of Arapixuna community	2015-04-02	River margin	27.89	5.7	2.6	59.8	89	0.3	Bogota-Gregory & Figueira
Siluriformes	Pimelodidae	Pimelodus	Pimelodus blochii	Para	Santarem	Amazonas	rio Amazonas; on the south margin of the main channel of the rio Amazonas; approximately 30 km upstream of Santarem and 5.5 km northwest of Arapixuna community	2015-04-02	River margin	27.89	5.7	2.6	59.8	89	0.3	Bogota-Gregory & Figueira
Siluriformes	Pimelodidae	Pimelodus	Pimelodus blochii	Para	Santarem	Amazonas	rio Amazonas; on the south margin of the main channel of the rio Amazonas; approximately 30 km upstream of Santarem and 5.5 km northwest of Arapixuna community	2015-04-02	River margin	27.89	5.7	2.6	59.8	89	0.3	Bogota-Gregory & Figueira
Siluriformes	Pimelodidae	Pimelodus	Pimelodus blochii	Para	Santarem	Amazonas	rio Amazonas; on the south margin of the main channel of the rio Amazonas; approximately 30 km upstream of Santarem and 5.5 km northwest of Arapixuna community	2015-04-02	River margin	27.89	5.7	2.6	59.8	89	0.3	Bogota-Gregory & Figueira
Clupeiformes	Pristigasteridae	Pellona	Pellona flavipinnis	Para	Santarem	Amazonas	rio Amazonas close to Lago do Santana; Marimarituba community; 50 m of and parallel to the north margin of the island located in the main channel of the rio Amazonas; approximately 50 km upstream of Santarem	2015-04-03	River margin	28.14	6.05	2.7	61	78.8	0.2	Bogota-Gregory & Figueira
Clupeiformes	Pristigasteridae	Pellona	Pellona flavipinnis	Para	Santarem	Amazonas	rio Amazonas close to Lago do Santana; Marimarituba community; 50 m of and parallel to the north margin of the island located in the main channel of the rio Amazonas; approximately 50 km upstream of Santarem	2015-04-03	River margin	28.14	6.05	2.7	61	78.8	0.2	Bogota-Gregory & Figueira
Clupeiformes	Pristigasteridae	Pellona	Pellona flavipinnis	Para	Santarem	Amazonas	rio Amazonas close to Lago do Santana; Marimarituba community; 50 m of and parallel to the north margin of the island located in the main channel of the rio Amazonas; approximately 50 km upstream of Santarem	2015-04-03	River margin	28.14	6.05	2.7	61	78.8	0.2	Bogota-Gregory & Figueira
Clupeiformes	Pristigasteridae	Pellona	Pellona flavipinnis	Para	Santarem	Amazonas	rio Amazonas close to Lago do Santana; Marimarituba community; 50 m of and parallel to the north margin of the island located in the main channel of the rio Amazonas; approximately 50 km upstream of Santarem	2015-04-03	River margin	28.14	6.05	2.7	61	78.8	0.2	Bogota-Gregory & Figueira
Clupeiformes	Pristigasteridae	Pellona	Pellona flavipinnis	Para	Santarem	Amazonas	rio Amazonas close to Lago do Santana; Marimarituba community; 50 m of and parallel to the north margin of the island located in the main channel of the rio Amazonas; approximately 50 km upstream of Santarem	2015-04-03	River margin	28.14	6.05	2.7	61	78.8	0.2	Bogota-Gregory & Figueira
Clupeiformes	Pristigasteridae	Pellona	Pellona flavipinnis	Para	Santarem	Amazonas	rio Amazonas close to Lago do Santana; Marimarituba community; 50 m of and parallel to the north margin of the island located in the main channel of the rio Amazonas; approximately 50 km upstream of Santarem	2015-04-03	River margin	28.14	6.05	2.7	61	78.8	0.2	Bogota-Gregory & Figueira
Siluriformes	Pimelodidae	Sorubim	Sorubim lima	Para	Santarem	Amazonas	rio Amazonas; on the south margin of the main channel of the rio Amazonas; approximately 30 km upstream of Santarem and 5.5 km northwest of Arapixuna community	2015-04-02	River margin	27.98	5.7	2.6	59.8	89	0.3	Bogota-Gregory & Figueira
Siluriformes	Pimelodidae	Pimelodus	Pimelodus blochii	Para	Santarem	Amazonas	rio Amazonas; on the south margin of the main channel of the rio Amazonas; approximately 30 km upstream of Santarem and 5.5 km northwest of Arapixuna community	2015-04-02	River margin	27.98	5.7	2.6	59.8	89	0.3	Bogota-Gregory & Figueira
Siluriformes	Pimelodidae	Pimelodus	Pimelodus blochii	Para	Santarem	Amazonas	rio Amazonas; on the south margin of the main channel of the rio Amazonas; approximately 30 km upstream of Santarem and 5.5 km northwest of Arapixuna community	2015-04-02	River margin	27.98	5.7	2.6	59.8	89	0.3	Bogota-Gregory & Figueira
Siluriformes	Pimelodidae	Pimelodus	Pimelodus blochii	Para	Santarem	Amazonas	rio Amazonas; on the south margin of the main channel of the rio Amazonas; approximately 30 km upstream of Santarem and 5.5 km northwest of Arapixuna community	2015-04-02	River margin	27.98	5.7	2.6	59.8	89	0.3	Bogota-Gregory & Figueira
Siluriformes	Pimelodidae	Pimelodus	Pimelodus blochii	Para	Santarem	Amazonas	rio Amazonas; on the south margin of the main channel of the rio Amazonas; approximately 30 km upstream of Santarem and 5.5 km northwest of Arapixuna community	2015-04-02	River margin	27.98	5.7	2.6	59.8	89	0.3	Bogota-Gregory & Figueira
Characiformes	Anostomidae	Rhytiodus	Rhytiodus microlepis	Para	Santarem	Amazonas	rio Amazonas; on the south margin of the main channel of the rio Amazonas; approximately 30 km upstream of Santarem and 5.5 km northwest of Arapixuna community	2015-04-02	River margin	27.98	5.7	2.6	59.8	89	0.3	Bogota-Gregory & Figueira
Characiformes	Anostomidae	Schizodon	Schizodon fasciatus	Para	Santarem	Amazonas	rio Amazonas; on the south margin of the main channel of the rio Amazonas; approximately 30 km upstream of Santarem and 5.5 km northwest of Arapixuna community	2015-04-02	River margin	27.98	5.7	2.6	59.8	89	0.3	Bogota-Gregory & Figueira
Clupeiformes	Pristigasteridae	Pellona	Pellona flavipinnis	Para	Santarem	Amazonas	rio Amazonas; on the south margin of the main channel of the rio Amazonas; approximately 30 km upstream of Santarem and 5.5 km northwest of Arapixuna community	2015-04-02	River margin	27.98	5.7	2.6	59.8	89	0.3	Bogota-Gregory & Figueira
Clupeiformes	Pristigasteridae	Pellona	Pellona flavipinnis	Para	Santarem	Amazonas	rio Amazonas; on the south margin of the main channel of the rio Amazonas; approximately 30 km upstream of Santarem and 5.5 km northwest of Arapixuna community	2015-04-02	River margin	27.98	5.7	2.6	59.8	89	0.3	Bogota-Gregory & Figueira
Perciformes	Sciaenidae	Plagioscion	Plagioscion squamosissimus	Para	Santarem	Amazonas	rio Amazonas; on the south margin of the main channel of the rio Amazonas; approximately 30 km upstream of Santarem and 5.5 km northwest of Arapixuna community	2015-04-02	River margin	27.98	5.7	2.6	59.8	89	0.3	Bogota-Gregory & Figueira
Siluriformes	Pimelodidae	Calophysus	Calophysus macropterus	Para	Santarem	Amazonas	rio Amazonas; on the south margin of the main channel of the rio Amazonas; approximately 30 km upstream of Santarem and 5.5 km northwest of Arapixuna community	2015-04-02	River margin	27.98	5.7	2.6	59.8	89	0.3	Bogota-Gregory & Figueira
Clupeiformes	Pristigasteridae	Pellona	Pellona flavipinnis	Para	Santarem	Amazonas	rio Amazonas close to Lago do Santana; Marimarituba community; 50 m of and parallel to the north margin of the island located in the main channel of the rio Amazonas; approximately 50 km upstream of Santarem	2015-04-03	River margin	28.14	6.05	2.7	61	8.8	0.2	Bogota-Gregory & Figueira
Clupeiformes	Pristigasteridae	Pellona	Pellona flavipinnis	Para	Santarem	Amazonas	rio Amazonas close to Lago do Santana; Marimarituba community; 50 m of and parallel to the north margin of the island located in the main channel of the rio Amazonas; approximately 50 km upstream of Santarem	2015-04-03	River margin	28.14	6.05	2.7	61	8.8	0.2	Bogota-Gregory & Figueira
Clupeiformes	Pristigasteridae	Pellona	Pellona flavipinnis	Para	Santarem	Amazonas	rio Amazonas close to Lago do Santana; Marimarituba community; 50 m of and parallel to the north margin of the island located in the main channel of the rio Amazonas; approximately 50 km upstream of Santarem	2015-04-03	River margin	28.14	6.05	2.7	61	8.8	0.2	Bogota-Gregory & Figueira
Clupeiformes	Pristigasteridae	Pellona	Pellona flavipinnis	Para	Santarem	Amazonas	rio Amazonas close to Lago do Santana; Marimarituba community; 50 m of and parallel to the north margin of the island located in the main channel of the rio Amazonas; approximately 50 km upstream of Santarem	2015-04-03	River margin	28.14	6.05	2.7	61	8.8	0.2	Bogota-Gregory & Figueira
Clupeiformes	Pristigasteridae	Pellona	Pellona flavipinnis	Para	Santarem	Amazonas	rio Amazonas close to Lago do Santana; Marimarituba community; 50 m of and parallel to the north margin of the island located in the main channel of the rio Amazonas; approximately 50 km upstream of Santarem	2015-04-03	River margin	28.14	6.05	2.7	61	8.8	0.2	Bogota-Gregory & Figueira
Clupeiformes	Pristigasteridae	Pellona	Pellona flavipinnis	Para	Santarem	Amazonas	rio Amazonas close to Lago do Santana; Marimarituba community; 50 m of and parallel to the north margin of the island located in the main channel of the rio Amazonas; approximately 50 km upstream of Santarem	2015-04-03	River margin	28.14	6.05	2.7	61	8.8	0.2	Bogota-Gregory & Figueira
Siluriformes	Pimelodidae	Calophysus	Calophysus macropterus	Para	Santarem	Amazonas	rio Amazonas close to Lago do Santana; Marimarituba community; 50 m of and parallel to the north margin of the island located in the main channel of the rio Amazonas; approximately 50 km upstream of Santarem	2015-04-03	River margin	28.14	6.05	2.7	61	8.8	0.2	Bogota-Gregory & Figueira
Siluriformes	Pimelodidae	Calophysus	Calophysus macropterus	Para	Santarem	Amazonas	rio Amazonas close to Lago do Santana; Marimarituba community; 50 m of and parallel to the north margin of the island located in the main channel of the rio Amazonas; approximately 50 km upstream of Santarem	2015-04-03	River margin	28.14	6.05	2.7	61	8.8	0.2	Bogota-Gregory & Figueira
Siluriformes	Pimelodidae	Calophysus	Calophysus macropterus	Para	Santarem	Amazonas	rio Amazonas close to Lago do Santana; Marimarituba community; 50 m of and parallel to the north margin of the island located in the main channel of the rio Amazonas; approximately 50 km upstream of Santarem	2015-04-03	River margin	28.14	6.05	2.7	61	8.8	0.2	Bogota-Gregory & Figueira
Siluriformes	Pimelodidae	Calophysus	Calophysus macropterus	Para	Santarem	Amazonas	rio Amazonas close to Lago do Santana; Marimarituba community; 50 m of and parallel to the north margin of the island located in the main channel of the rio Amazonas; approximately 50 km upstream of Santarem	2015-04-03	River margin	28.14	6.05	2.7	61	8.8	0.2	Bogota-Gregory & Figueira
Characiformes	Triportheidae	Triportheus	Triportheus albus	Para	Santarem	Arapiuns	rio Arapiuns 50 m of and parallel to Lago do Padre; east margin of the rio Arapiuns; approximately 4 km southwest of Villa Franca community	2015-04-04	River margin	30.47	4.51	4.5	9.46	1.56	2.72	Bogota-Gregory & Figueira
Characiformes	Triportheidae	Triportheus	Triportheus albus	Para	Santarem	Arapiuns	rio Arapiuns 50 m of and parallel to Lago do Padre; east margin of the rio Arapiuns; approximately 4 km southwest of Villa Franca community	2015-04-04	River margin	30.47	4.51	4.5	9.46	1.56	2.72	Bogota-Gregory & Figueira
Characiformes	Triportheidae	Triportheus	Triportheus albus	Para	Santarem	Arapiuns	rio Arapiuns 50 m of and parallel to Lago do Padre; east margin of the rio Arapiuns; approximately 4 km southwest of Villa Franca community	2015-04-04	River margin	30.47	4.51	4.5	9.46	1.56	2.72	Bogota-Gregory & Figueira
Characiformes	Triportheidae	Triportheus	Triportheus albus	Para	Santarem	Arapiuns	rio Arapiuns 50 m of and parallel to Lago do Padre; east margin of the rio Arapiuns; approximately 4 km southwest of Villa Franca community	2015-04-04	River margin	30.47	4.51	4.5	9.46	1.56	2.72	Bogota-Gregory & Figueira
Characiformes	Triportheidae	Triportheus	Triportheus albus	Para	Santarem	Arapiuns	rio Arapiuns 50 m of and parallel to Lago do Padre; east margin of the rio Arapiuns; approximately 4 km southwest of Villa Franca community	2015-04-04	River margin	30.47	4.51	4.5	9.46	1.56	2.72	Bogota-Gregory & Figueira
Characiformes	Triportheidae	Triportheus	Triportheus albus	Para	Santarem	Arapiuns	rio Arapiuns 50 m of and parallel to Lago do Padre; east margin of the rio Arapiuns; approximately 4 km southwest of Villa Franca community	2015-04-04	River margin	30.47	4.51	4.5	9.46	1.56	2.72	Bogota-Gregory & Figueira
Characiformes	Triportheidae	Triportheus	Triportheus albus	Para	Santarem	Arapiuns	rio Arapiuns 50 m of and parallel to Lago do Padre; east margin of the rio Arapiuns; approximately 4 km southwest of Villa Franca community	2015-04-04	River margin	30.47	4.51	4.5	9.46	1.56	2.72	Bogota-Gregory & Figueira
Characiformes	Triportheidae	Triportheus	Triportheus albus	Para	Santarem	Arapiuns	rio Arapiuns 50 m of and parallel to Lago do Padre; east margin of the rio Arapiuns; approximately 4 km southwest of Villa Franca community	2015-04-04	River margin	30.47	4.51	4.5	9.46	1.56	2.72	Bogota-Gregory & Figueira
Characiformes	Triportheidae	Triportheus	Triportheus albus	Para	Santarem	Arapiuns	rio Arapiuns 50 m of and parallel to Lago do Padre; east margin of the rio Arapiuns; approximately 4 km southwest of Villa Franca community	2015-04-04	River margin	30.47	4.51	4.5	9.46	1.56	2.72	Bogota-Gregory & Figueira
Characiformes	Triportheidae	Triportheus	Triportheus albus	Para	Santarem	Arapiuns	rio Arapiuns 50 m of and parallel to Lago do Padre; east margin of the rio Arapiuns; approximately 4 km southwest of Villa Franca community	2015-04-04	River margin	30.47	4.51	4.5	9.46	1.56	2.72	Bogota-Gregory & Figueira
Characiformes	Triportheidae	Triportheus	Triportheus albus	Para	Santarem	Arapiuns	rio Arapiuns 50 m of and parallel to Lago do Padre; east margin of the rio Arapiuns; approximately 4 km southwest of Villa Franca community	2015-04-04	River margin	30.47	4.51	4.5	9.46	1.56	2.72	Bogota-Gregory & Figueira
Characiformes	Triportheidae	Triportheus	Triportheus albus	Para	Santarem	Arapiuns	rio Arapiuns 50 m of and parallel to Lago do Padre; east margin of the rio Arapiuns; approximately 4 km southwest of Villa Franca community	2015-04-04	River margin	30.47	4.51	4.5	9.46	1.56	2.72	Bogota-Gregory & Figueira
Characiformes	Triportheidae	Triportheus	Triportheus albus	Para	Santarem	Arapiuns	rio Arapiuns 50 m of and parallel to Lago do Padre; east margin of the rio Arapiuns; approximately 4 km southwest of Villa Franca community	2015-04-04	River margin	30.47	4.51	4.5	9.46	1.56	2.72	Bogota-Gregory & Figueira
Characiformes	Triportheidae	Triportheus	Triportheus albus	Para	Santarem	Arapiuns	rio Arapiuns 50 m of and parallel to Lago do Padre; east margin of the rio Arapiuns; approximately 4 km southwest of Villa Franca community	2015-04-04	River margin	30.47	4.51	4.5	9.46	1.56	2.72	Bogota-Gregory & Figueira
Characiformes	Triportheidae	Triportheus	Triportheus albus	Para	Santarem	Arapiuns	rio Arapiuns 50 m of and parallel to Lago do Padre; east margin of the rio Arapiuns; approximately 4 km southwest of Villa Franca community	2015-04-04	River margin	30.47	4.51	4.5	9.46	1.56	2.72	Bogota-Gregory & Figueira
Characiformes	Triportheidae	Triportheus	Triportheus albus	Para	Santarem	Arapiuns	rio Arapiuns 50 m of and parallel to Lago do Padre; east margin of the rio Arapiuns; approximately 4 km southwest of Villa Franca community	2015-04-04	River margin	30.47	4.51	4.5	9.46	1.56	2.72	Bogota-Gregory & Figueira
Characiformes	Triportheidae	Triportheus	Triportheus albus	Para	Santarem	Arapiuns	rio Arapiuns 50 m of and parallel to Lago do Padre; east margin of the rio Arapiuns; approximately 4 km southwest of Villa Franca community	2015-04-04	River margin	30.47	4.51	4.5	9.46	1.56	2.72	Bogota-Gregory & Figueira
Characiformes	Triportheidae	Triportheus	Triportheus albus	Para	Santarem	Arapiuns	rio Arapiuns 50 m of and parallel to Lago do Padre; east margin of the rio Arapiuns; approximately 4 km southwest of Villa Franca community	2015-04-04	River margin	30.47	4.51	4.5	9.46	1.56	2.72	Bogota-Gregory & Figueira
Characiformes	Hemiodontidae	Bivibranchia	Bivibranchia fowleri	Para	Santarem	Arapiuns	rio Arapiuns 50 m of and parallel to Lago do Padre; east margin of the rio Arapiuns; approximately 4 km southwest of Villa Franca community	2015-04-04	River margin	30.47	4.51	4.5	9.46	1.56	2.72	Bogota-Gregory & Figueira
Characiformes	Hemiodontidae	Bivibranchia	Bivibranchia fowleri	Para	Santarem	Arapiuns	rio Arapiuns 50 m of and parallel to Lago do Padre; east margin of the rio Arapiuns; approximately 4 km southwest of Villa Franca community	2015-04-04	River margin	30.47	4.51	4.5	9.46	1.56	2.72	Bogota-Gregory & Figueira
Characiformes	Hemiodontidae	Bivibranchia	Bivibranchia fowleri	Para	Santarem	Arapiuns	rio Arapiuns 50 m of and parallel to Lago do Padre; east margin of the rio Arapiuns; approximately 4 km southwest of Villa Franca community	2015-04-04	River margin	30.47	4.51	4.5	9.46	1.56	2.72	Bogota-Gregory & Figueira
Characiformes	Anostomidae	Schizodon	Schizodon vittatus	Para	Santarem	Arapiuns	rio Arapiuns 50 m of and parallel to Lago do Padre; east margin of the rio Arapiuns; approximately 4 km southwest of Villa Franca community	2015-04-04	River margin	30.47	4.51	4.5	9.46	1.56	2.72	Bogota-Gregory & Figueira
Characiformes	Anostomidae	Schizodon	Schizodon vittatus	Para	Santarem	Arapiuns	rio Arapiuns 50 m of and parallel to Lago do Padre; east margin of the rio Arapiuns; approximately 4 km southwest of Villa Franca community	2015-04-04	River margin	30.47	4.51	4.5	9.46	1.56	2.72	Bogota-Gregory & Figueira
Perciformes	Sciaenidae	Plagioscion	Plagioscion squamosissimus	Para	Santarem	Arapiuns	rio Arapiuns 50 m of and parallel to Lago do Padre; east margin of the rio Arapiuns; approximately 4 km southwest of Villa Franca community	2015-04-04	River margin	30.47	4.51	4.5	9.46	1.56	2.72	Bogota-Gregory & Figueira
Perciformes	Sciaenidae	Plagioscion	Plagioscion squamosissimus	Para	Santarem	Arapiuns	rio Arapiuns 50 m of and parallel to Lago do Padre; east margin of the rio Arapiuns; approximately 4 km southwest of Villa Franca community	2015-04-04	River margin	30.47	4.51	4.5	9.46	1.56	2.72	Bogota-Gregory & Figueira
Characiformes	Hemiodontidae	Hemiodus	Hemiodus immaculatus	Para	Santarem	Arapiuns	rio Arapiuns 50 m of and parallel to Lago do Padre; east margin of the rio Arapiuns; approximately 4 km southwest of Villa Franca community	2015-04-04	River margin	30.47	4.51	4.5	9.46	1.56	2.72	Bogota-Gregory & Figueira
Characiformes	Hemiodontidae	Hemiodus	Hemiodus immaculatus	Para	Santarem	Arapiuns	rio Arapiuns 50 m of and parallel to Lago do Padre; east margin of the rio Arapiuns; approximately 4 km southwest of Villa Franca community	2015-04-04	River margin	30.47	4.51	4.5	9.46	1.56	2.72	Bogota-Gregory & Figueira
Characiformes	Hemiodontidae	Hemiodus	Hemiodus immaculatus	Para	Santarem	Arapiuns	rio Arapiuns 50 m of and parallel to Lago do Padre; east margin of the rio Arapiuns; approximately 4 km southwest of Villa Franca community	2015-04-04	River margin	30.47	4.51	4.5	9.46	1.56	2.72	Bogota-Gregory & Figueira
Characiformes	Hemiodontidae	Hemiodus	Hemiodus immaculatus	Para	Santarem	Arapiuns	rio Arapiuns 50 m of and parallel to Lago do Padre; east margin of the rio Arapiuns; approximately 4 km southwest of Villa Franca community	2015-04-04	River margin	30.47	4.51	4.5	9.46	1.56	2.72	Bogota-Gregory & Figueira
Characiformes	Hemiodontidae	Hemiodus	Hemiodus immaculatus	Para	Santarem	Arapiuns	rio Arapiuns 50 m of and parallel to Lago do Padre; east margin of the rio Arapiuns; approximately 4 km southwest of Villa Franca community	2015-04-04	River margin	30.47	4.51	4.5	9.46	1.56	2.72	Bogota-Gregory & Figueira
Characiformes	Hemiodontidae	Hemiodus	Hemiodus gracilis	Para	Santarem	Arapiuns	rio Arapiuns 50 m of and parallel to Lago do Padre; east margin of the rio Arapiuns; approximately 4 km southwest of Villa Franca community	2015-04-04	River margin	30.47	4.51	4.5	9.46	1.56	2.72	Bogota-Gregory & Figueira
Characiformes	Hemiodontidae	Hemiodus	Hemiodus gracilis	Para	Santarem	Arapiuns	rio Arapiuns 50 m of and parallel to Lago do Padre; east margin of the rio Arapiuns; approximately 4 km southwest of Villa Franca community	2015-04-04	River margin	30.47	4.51	4.5	9.46	1.56	2.72	Bogota-Gregory & Figueira
Characiformes	Hemiodontidae	Hemiodus	Hemiodus gracilis	Para	Santarem	Arapiuns	rio Arapiuns 50 m of and parallel to Lago do Padre; east margin of the rio Arapiuns; approximately 4 km southwest of Villa Franca community	2015-04-04	River margin	30.47	4.51	4.5	9.46	1.56	2.72	Bogota-Gregory & Figueira
Characiformes	Hemiodontidae	Hemiodus	Hemiodus immaculatus	Para	Santarem	Arapiuns	rio Arapiuns; 1.5 km west of Santa Sofia community	2015-04-05	River margin	30	5.2	4.6	7.81	1.55	3.5	Bogota-Gregory & Figueira
Characiformes	Hemiodontidae	Hemiodus	Hemiodus immaculatus	Para	Santarem	Arapiuns	rio Arapiuns; 1.5 km west of Santa Sofia community	2015-04-05	River margin	30	5.2	4.6	7.81	1.55	3.5	Bogota-Gregory & Figueira
Characiformes	Hemiodontidae	Hemiodus	Hemiodus immaculatus	Para	Santarem	Arapiuns	rio Arapiuns; 1.5 km west of Santa Sofia community	2015-04-05	River margin	30	5.2	4.6	7.81	1.55	3.5	Bogota-Gregory & Figueira
Characiformes	Hemiodontidae	Hemiodus	Hemiodus immaculatus	Para	Santarem	Arapiuns	rio Arapiuns; 1.5 km west of Santa Sofia community	2015-04-05	River margin	30	5.2	4.6	7.81	1.55	3.5	Bogota-Gregory & Figueira
Cichliformes	Cichlidae	Cichla	Cichla pinima	Para	Santarem	Arapiuns	rio Arapiuns; 1.5 km west of Santa Sofia community	2015-04-05	River margin	30	5.2	4.6	7.81	1.55	3.5	Bogota-Gregory & Figueira
Cichliformes	Cichlidae	Cichla	Cichla pinima	Para	Santarem	Arapiuns	rio Arapiuns; 1.5 km west of Santa Sofia community	2015-04-05	River margin	30	5.2	4.6	7.81	1.55	3.5	Bogota-Gregory & Figueira
Cichliformes	Cichlidae	Cichla	Cichla pinima	Para	Santarem	Arapiuns	rio Arapiuns; 1.5 km west of Santa Sofia community	2015-04-05	River margin	30	5.2	4.6	7.81	1.55	3.5	Bogota-Gregory & Figueira
Cichliformes	Cichlidae	Cichla	Cichla pinima	Para	Santarem	Arapiuns	rio Arapiuns; 1.5 km west of Santa Sofia community	2015-04-05	River margin	30	5.2	4.6	7.81	1.55	3.5	Bogota-Gregory & Figueira
Characiformes	Ctenoluciidae	Boulengerella	Boulengerella maculata	Para	Santarem	Arapiuns	rio Arapiuns; 1.5 km west of Santa Sofia community	2015-04-05	River margin	30	5.2	4.6	7.81	1.55	3.5	Bogota-Gregory & Figueira
Characiformes	Ctenoluciidae	Boulengerella	Boulengerella maculata	Para	Santarem	Arapiuns	rio Arapiuns; 1.5 km west of Santa Sofia community	2015-04-05	River margin	30	5.2	4.6	7.81	1.55	3.5	Bogota-Gregory & Figueira
Perciformes	Sciaenidae	Plagioscion	Plagioscion squamosissimus	Para	Santarem	Arapiuns	rio Arapiuns; 1.5 km west of Santa Sofia community	2015-04-05	River margin	30	5.2	4.6	7.81	1.55	3.5	Bogota-Gregory & Figueira
Characiformes	Hemiodontidae	Hemiodus	Hemiodus immaculatus	Para	Santarem	Arapiuns	rio Arapiuns; 1.5 km west of Santa Sofia community	2015-04-05	River margin	30	5.2	4.6	7.81	1.55	3.5	Bogota-Gregory & Figueira
Characiformes	Triportheidae	Triportheus	Triportheus albus	Para	Santarem	Arapiuns	rio Arapiuns; 1.5 km west of Santa Sofia community	2015-04-05	River margin	30	5.2	4.6	7.81	1.55	3.5	Bogota-Gregory & Figueira
Characiformes	Triportheidae	Triportheus	Triportheus albus	Para	Santarem	Arapiuns	rio Arapiuns; 1.5 km west of Santa Sofia community	2015-04-05	River margin	30	5.2	4.6	7.81	1.55	3.5	Bogota-Gregory & Figueira
Characiformes	Hemiodontidae	Hemiodus	Hemiodus gracilis	Para	Santarem	Arapiuns	rio Arapiuns; 1.5 km west of Santa Sofia community	2015-04-05	River margin	30	5.2	4.6	7.81	1.55	3.5	Bogota-Gregory & Figueira
Characiformes	Ctenoluciidae	Boulengerella	Boulengerella maculata	Para	Santarem	Tapajos	rio Tapajos; on the east margin of the main channel of the rio Tapajos; 2 km northwest of Alter do Chao	2015-04-06	River margin	29.5	5.55	4.2	14.33	9.56	1.2	Bogota-Gregory & Figueira
Characiformes	Anostomidae	Leporinus	Leporinus fasciatus	Para	Santarem	Tapajos	rio Tapajos; on the east margin of the main channel of the rio Tapajos; 2 km northwest of Alter do Chao	2015-04-06	River margin	29.5	5.55	4.2	14.33	9.56	1.2	Bogota-Gregory & Figueira
Cichliformes	Cichlidae	Cichla	Cichla pinima	Para	Santarem	Tapajos	rio Tapajos; on the east margin of the main channel of the rio Tapajos; 20 km west of Santarem	2015-04-07	River margin	30.5	5.58	4.6	13.78	8.64	1.25	Bogota-Gregory & Figueira
Cichliformes	Cichlidae	Cichla	Cichla pinima	Para	Santarem	Tapajos	rio Tapajos; on the east margin of the main channel of the rio Tapajos; 20 km west of Santarem	2015-04-07	River margin	30.5	5.58	4.6	13.78	8.64	1.25	Bogota-Gregory & Figueira
Cichliformes	Cichlidae	Cichla	Cichla pinima	Para	Santarem	Tapajos	rio Tapajos; on the east margin of the main channel of the rio Tapajos; 20 km west of Santarem	2015-04-07	River margin	30.5	5.58	4.6	13.78	8.64	1.25	Bogota-Gregory & Figueira
Cichliformes	Cichlidae	Cichla	Cichla pinima	Para	Santarem	Tapajos	rio Tapajos; on the east margin of the main channel of the rio Tapajos; 20 km west of Santarem	2015-04-07	River margin	30.5	5.58	4.6	13.78	8.64	1.25	Bogota-Gregory & Figueira
Characiformes	Anostomidae	Schizodon	Schizodon vittatus	Para	Santarem	Tapajos	rio Tapajos; on the east margin of the main channel of the rio Tapajos; 20 km west of Santarem	2015-04-07	River margin	30.5	5.58	4.6	13.78	8.64	1.25	Bogota-Gregory & Figueira
Characiformes	Anostomidae	Schizodon	Schizodon vittatus	Para	Santarem	Tapajos	rio Tapajos; on the east margin of the main channel of the rio Tapajos; 20 km west of Santarem	2015-04-07	River margin	30.5	5.58	4.6	13.78	8.64	1.25	Bogota-Gregory & Figueira
Characiformes	Anostomidae	Schizodon	Schizodon vittatus	Para	Santarem	Tapajos	rio Tapajos; on the east margin of the main channel of the rio Tapajos; 20 km west of Santarem	2015-04-07	River margin	30.5	5.58	4.6	13.78	8.64	1.25	Bogota-Gregory & Figueira
Clupeiformes	Pristigasteridae	Pellona	Pellona flavipinnis	Para	Santarem	Tapajos	rio Tapajos; on the east margin of the main channel of the rio Tapajos; 20 km west of Santarem	2015-04-07	River margin	30.5	5.58	4.6	13.78	8.64	1.25	Bogota-Gregory & Figueira
Clupeiformes	Pristigasteridae	Pellona	Pellona flavipinnis	Para	Santarem	Tapajos	rio Tapajos; on the east margin of the main channel of the rio Tapajos; 20 km west of Santarem	2015-04-07	River margin	30.5	5.58	4.6	13.78	8.64	1.25	Bogota-Gregory & Figueira
Clupeiformes	Pristigasteridae	Pellona	Pellona flavipinnis	Para	Santarem	Tapajos	rio Tapajos; on the east margin of the main channel of the rio Tapajos; 20 km west of Santarem	2015-04-07	River margin	30.5	5.58	4.6	13.78	8.64	1.25	Bogota-Gregory & Figueira
Clupeiformes	Pristigasteridae	Pellona	Pellona flavipinnis	Para	Santarem	Tapajos	rio Tapajos; on the east margin of the main channel of the rio Tapajos; 20 km west of Santarem	2015-04-07	River margin	30.5	5.58	4.6	13.78	8.64	1.25	Bogota-Gregory & Figueira
Cichliformes	Cichlidae	Cichla	Cichla pinima	Para	Santarem	Tapajos	rio Tapajos; on the east margin of the main channel of the rio Tapajos; 20 km west of Santarem	2015-04-07	River margin	30.5	5.58	4.6	13.78	8.64	1.25	Bogota-Gregory & Figueira
Cichliformes	Cichlidae	Cichla	Cichla pinima	Para	Santarem	Tapajos	rio Tapajos; on the east margin of the main channel of the rio Tapajos; 20 km west of Santarem	2015-04-07	River margin	30.5	5.58	4.6	13.78	8.64	1.25	Bogota-Gregory & Figueira
Perciformes	Sciaenidae	Plagioscion	Plagioscion squamosissimus	Para	Santarem	Tapajos	rio Tapajos; on the east margin of the main channel of the rio Tapajos; 20 km west of Santarem	2015-04-07	River margin	30.5	5.58	4.6	13.78	8.64	1.25	Bogota-Gregory & Figueira
Perciformes	Sciaenidae	Plagioscion	Plagioscion squamosissimus	Para	Santarem	Tapajos	rio Tapajos; on the east margin of the main channel of the rio Tapajos; 20 km west of Santarem	2015-04-07	River margin	30.5	5.58	4.6	13.78	8.64	1.25	Bogota-Gregory & Figueira
Perciformes	Sciaenidae	Plagioscion	Plagioscion squamosissimus	Para	Santarem	Tapajos	rio Tapajos; on the east margin of the main channel of the rio Tapajos; 20 km west of Santarem	2015-04-07	River margin	30.5	5.58	4.6	13.78	8.64	1.25	Bogota-Gregory & Figueira
Siluriformes	Pimelodidae	Pimelodus	Pimelodus tetramerus	Para	Santarem	Tapajos	rio Tapajos; on the east margin of the main channel of the rio Tapajos; 20 km west of Santarem	2015-04-07	River margin	30.5	5.58	4.6	13.78	8.64	1.25	Bogota-Gregory & Figueira
Siluriformes	Pimelodidae	Pimelodus	Pimelodus tetramerus	Para	Santarem	Tapajos	rio Tapajos; on the east margin of the main channel of the rio Tapajos; 20 km west of Santarem	2015-04-07	River margin	30.5	5.58	4.6	13.78	8.64	1.25	Bogota-Gregory & Figueira
Siluriformes	Pimelodidae	Pimelodus	Pimelodus tetramerus	Para	Santarem	Tapajos	rio Tapajos; on the east margin of the main channel of the rio Tapajos; 20 km west of Santarem	2015-04-07	River margin	30.5	5.58	4.6	13.78	8.64	1.25	Bogota-Gregory & Figueira
Characiformes	Hemiodontidae	Bivibranchia	Bivibranchia fowleri	Para	Santarem	Tapajos	rio Tapajos; on the east margin of the main channel of the rio Tapajos; 20 km west of Santarem	2015-04-07	River margin	30.5	5.58	4.6	13.78	8.64	1.25	Bogota-Gregory & Figueira
Characiformes	Hemiodontidae	Bivibranchia	Bivibranchia fowleri	Para	Santarem	Tapajos	rio Tapajos; on the east margin of the main channel of the rio Tapajos; 20 km west of Santarem	2015-04-07	River margin	30.5	5.58	4.6	13.78	8.64	1.25	Bogota-Gregory & Figueira
Characiformes	Hemiodontidae	Bivibranchia	Bivibranchia fowleri	Para	Santarem	Tapajos	rio Tapajos; on the east margin of the main channel of the rio Tapajos; 20 km west of Santarem	2015-04-07	River margin	30.5	5.58	4.6	13.78	8.64	1.25	Bogota-Gregory & Figueira
Characiformes	Hemiodontidae	Bivibranchia	Bivibranchia fowleri	Para	Santarem	Tapajos	rio Tapajos; on the east margin of the main channel of the rio Tapajos; 20 km west of Santarem	2015-04-07	River margin	30.5	5.58	4.6	13.78	8.64	1.25	Bogota-Gregory & Figueira
Characiformes	Hemiodontidae	Bivibranchia	Bivibranchia fowleri	Para	Santarem	Tapajos	rio Tapajos; on the east margin of the main channel of the rio Tapajos; 20 km west of Santarem	2015-04-07	River margin	30.5	5.58	4.6	13.78	8.64	1.25	Bogota-Gregory & Figueira
Characiformes	Hemiodontidae	Bivibranchia	Bivibranchia fowleri	Para	Santarem	Tapajos	rio Tapajos; on the east margin of the main channel of the rio Tapajos; 20 km west of Santarem	2015-04-07	River margin	30.5	5.58	4.6	13.78	8.64	1.25	Bogota-Gregory & Figueira
Characiformes	Hemiodontidae	Bivibranchia	Bivibranchia fowleri	Para	Santarem	Tapajos	rio Tapajos; on the east margin of the main channel of the rio Tapajos; 20 km west of Santarem	2015-04-07	River margin	30.5	5.58	4.6	13.78	8.64	1.25	Bogota-Gregory & Figueira
Characiformes	Hemiodontidae	Bivibranchia	Bivibranchia fowleri	Para	Santarem	Tapajos	rio Tapajos; on the east margin of the main channel of the rio Tapajos; 20 km west of Santarem	2015-04-07	River margin	30.5	5.58	4.6	13.78	8.64	1.25	Bogota-Gregory & Figueira
Characiformes	Hemiodontidae	Bivibranchia	Bivibranchia fowleri	Para	Santarem	Tapajos	rio Tapajos; on the east margin of the main channel of the rio Tapajos; 20 km west of Santarem	2015-04-07	River margin	30.5	5.58	4.6	13.78	8.64	1.25	Bogota-Gregory & Figueira
Characiformes	Cynodontidae	Rhaphiodon	Rhaphiodon vulpinus	Para	Santarem	Amazonas	rio Amazonas; on the south margin of the main channel of the rio Amazonas; approximately 30 km upstream of Santarem and 5.5 km northwest of Arapixuna community	2015-05-23	River margin	29.6	NA	2.6	52.7	58.5	0.25	Bogota-Gregory & Oliveira
Siluriformes	Pimelodidae	Sorubim	Sorubim lima	Para	Santarem	Amazonas	rio Amazonas; on the south margin of the main channel of the rio Amazonas; approximately 30 km upstream of Santarem and 5.5 km northwest of Arapixuna community	2015-05-23	River margin	29.6	NA	2.6	52.7	58.5	0.25	Bogota-Gregory & Oliveira
Characiformes	Anostomidae	Schizodon	Schizodon fasciatus	Para	Santarem	Amazonas	rio Amazonas; on the south margin of the main channel of the rio Amazonas; approximately 30 km upstream of Santarem and 5.5 km northwest of Arapixuna community	2015-05-23	River margin	29.6	NA	2.6	52.7	58.5	0.25	Bogota-Gregory & Oliveira
Siluriformes	Pimelodidae	Sorubim	Sorubim lima	Para	Santarem	Amazonas	rio Amazonas; on the south margin of the main channel of the rio Amazonas; approximately 30 km upstream of Santarem and 5.5 km northwest of Arapixuna community	2015-05-23	River margin	29.5	NA	2.4	52.7	48.6	0.25	Bogota-Gregory & Oliveira
Siluriformes	Auchenipteridae	Tympanopleura	Tympanopleura longipinna	Para	Santarem	Amazonas	rio Amazonas; on the south margin of the main channel of the rio Amazonas; approximately 30 km upstream of Santarem and 5.5 km northwest of Arapixuna community	2015-05-23	River margin	29.5	NA	2.4	52.7	48.6	0.25	Bogota-Gregory & Oliveira
Siluriformes	Auchenipteridae	Tympanopleura	Tympanopleura longipinna	Para	Santarem	Amazonas	rio Amazonas; on the south margin of the main channel of the rio Amazonas; approximately 30 km upstream of Santarem and 5.5 km northwest of Arapixuna community	2015-05-23	River margin	29.5	NA	2.4	52.7	48.6	0.25	Bogota-Gregory & Oliveira
Characiformes	Triportheidae	Agoniates	Agoniates halecinus	Para	Santarem	Arapiuns	rio Arapiuns 50 m of and parallel to Lago do Padre; east margin of the rio Arapiuns; approximately 4 km southwest of Villa Franca community	2015-05-25	River margin	30	NA	4.5	8.53	1.85	2.9	Bogota-Gregory & Oliveira
Characiformes	Hemiodontidae	Hemiodus	Hemiodus immaculatus	Para	Santarem	Arapiuns	rio Arapiuns 50 m of and parallel to Lago do Padre; east margin of the rio Arapiuns; approximately 4 km southwest of Villa Franca community	2015-05-25	River margin	30	NA	4.5	8.53	1.85	2.9	Bogota-Gregory & Oliveira
Characiformes	Hemiodontidae	Hemiodus	Hemiodus immaculatus	Para	Santarem	Arapiuns	rio Arapiuns 50 m of and parallel to Lago do Padre; east margin of the rio Arapiuns; approximately 4 km southwest of Villa Franca community	2015-05-25	River margin	30	NA	4.5	8.53	1.85	2.9	Bogota-Gregory & Oliveira
Characiformes	Hemiodontidae	Hemiodus	Hemiodus immaculatus	Para	Santarem	Arapiuns	rio Arapiuns 50 m of and parallel to Lago do Padre; east margin of the rio Arapiuns; approximately 4 km southwest of Villa Franca community	2015-05-25	River margin	30	NA	4.5	8.53	1.85	2.9	Bogota-Gregory & Oliveira
Characiformes	Hemiodontidae	Hemiodus	Hemiodus immaculatus	Para	Santarem	Arapiuns	rio Arapiuns 50 m of and parallel to Lago do Padre; east margin of the rio Arapiuns; approximately 4 km southwest of Villa Franca community	2015-05-25	River margin	31	NA	5	8.16	1.45	2.9	Bogota-Gregory & Oliveira
Characiformes	Hemiodontidae	Hemiodus	Hemiodus immaculatus	Para	Santarem	Arapiuns	rio Arapiuns 50 m of and parallel to Lago do Padre; east margin of the rio Arapiuns; approximately 4 km southwest of Villa Franca community	2015-05-25	River margin	31	NA	5	8.16	1.45	2.9	Bogota-Gregory & Oliveira
Characiformes	Hemiodontidae	Hemiodus	Hemiodus immaculatus	Para	Santarem	Arapiuns	rio Arapiuns 50 m of and parallel to Lago do Padre; east margin of the rio Arapiuns; approximately 4 km southwest of Villa Franca community	2015-05-25	River margin	31	NA	5	8.16	1.45	2.9	Bogota-Gregory & Oliveira
Perciformes	Sciaenidae	Plagioscion	Plagioscion squamosissimus	Para	Santarem	Arapiuns	rio Arapiuns 50 m of and parallel to Lago do Padre; east margin of the rio Arapiuns; approximately 4 km southwest of Villa Franca community	2015-05-25	River margin	31	NA	5	8.16	1.45	2.9	Bogota-Gregory & Oliveira
Perciformes	Sciaenidae	Plagioscion	Plagioscion squamosissimus	Para	Santarem	Arapiuns	rio Arapiuns 50 m of and parallel to Lago do Padre; east margin of the rio Arapiuns; approximately 4 km southwest of Villa Franca community	2015-05-25	River margin	31	NA	5	8.16	1.45	2.9	Bogota-Gregory & Oliveira
Cichliformes	Cichlidae	Cichla	Cichla pinima	Para	Santarem	Arapiuns	rio Arapiuns; 1.5 km west of Santa Sofia community	2015-05-26	River margin	30.5	NA	4.6	7.83	1.87	3	Bogota-Gregory & Oliveira
Characiformes	Anostomidae	Leporinus	Leporinus fasciatus	Para	Santarem	Arapiuns	rio Arapiuns; 1.5 km west of Santa Sofia community	2015-05-26	River margin	31.3	NA	5.2	7.73	2.42	3	Bogota-Gregory & Oliveira
Characiformes	Anostomidae	Schizodon	Schizodon vittatus	Para	Santarem	Arapiuns	rio Arapiuns; 1.5 km west of Santa Sofia community	2015-05-26	River margin	31.3	NA	5.2	7.73	2.42	3	Bogota-Gregory & Oliveira
Perciformes	Sciaenidae	Plagioscion	Plagioscion squamosissimus	Para	Santarem	Arapiuns	rio Arapiuns; 1.5 km west of Santa Sofia community	2015-05-26	River margin	31.3	NA	5.2	7.73	2.42	3	Bogota-Gregory & Oliveira
Characiformes	Acestrorhynchidae	Acestrorhynchus	Acestrorhynchus microlepis	Para	Santarem	Arapiuns	rio Arapiuns; 1.5 km west of Santa Sofia community	2015-05-26	River margin	31.3	NA	5.2	7.73	2.42	3	Bogota-Gregory & Oliveira
Characiformes	Serrasalmidae	Metynnis	Metynnis hypsauchen	Para	Santarem	Arapiuns	rio Arapiuns; 1.5 km west of Santa Sofia community	2015-05-26	River margin	31.3	NA	5.2	7.73	2.42	3	Bogota-Gregory & Oliveira
Characiformes	Hemiodontidae	Hemiodus	Hemiodus unimaculatus	Para	Santarem	Tapajos	rio Tapajos; on the east margin of the main channel of the rio Tapajos; 2 km northwest of Alter do Chao	2015-05-27	River margin	29.3	NA	4.5	14.55	6.17	1.6	Bogota-Gregory & Oliveira
Characiformes	Hemiodontidae	Hemiodus	Hemiodus unimaculatus	Para	Santarem	Tapajos	rio Tapajos; on the east margin of the main channel of the rio Tapajos; 2 km northwest of Alter do Chao	2015-05-27	River margin	29.3	NA	4.5	14.55	6.17	1.6	Bogota-Gregory & Oliveira
Characiformes	Ctenoluciidae	Boulengerella	Boulengerella maculata	Para	Santarem	Tapajos	rio Tapajos; on the east margin of the main channel of the rio Tapajos; 2 km northwest of Alter do Chao	2015-05-27	River margin	29.3	NA	4.5	14.55	6.17	1.6	Bogota-Gregory & Oliveira
Characiformes	Ctenoluciidae	Boulengerella	Boulengerella maculata	Para	Santarem	Tapajos	rio Tapajos; on the east margin of the main channel of the rio Tapajos; 2 km northwest of Alter do Chao	2015-05-27	River margin	29.3	NA	4.5	14.55	6.17	1.6	Bogota-Gregory & Oliveira
Characiformes	Anostomidae	Megaleporinus	Megaleporinus trifasciatus	Para	Santarem	Tapajos	rio Tapajos; on the east margin of the main channel of the rio Tapajos; 2 km northwest of Alter do Chao	2015-05-27	River margin	29.8	NA	4.6	14.67	6.07	1.6	Bogota-Gregory & Oliveira
Characiformes	Anostomidae	Laemolyta	Laemolyta proxima	Para	Santarem	Tapajos	rio Tapajos; on the east margin of the main channel of the rio Tapajos; 2 km northwest of Alter do Chao	2015-05-27	River margin	29.8	NA	4.6	14.67	6.07	1.6	Bogota-Gregory & Oliveira
Characiformes	Anostomidae	Laemolyta	Laemolyta proxima	Para	Santarem	Tapajos	rio Tapajos; on the east margin of the main channel of the rio Tapajos; 2 km northwest of Alter do Chao	2015-05-27	River margin	29.8	NA	4.6	14.67	6.07	1.6	Bogota-Gregory & Oliveira
Characiformes	Anostomidae	Laemolyta	Laemolyta proxima	Para	Santarem	Tapajos	rio Tapajos; on the east margin of the main channel of the rio Tapajos; 2 km northwest of Alter do Chao	2015-05-27	River margin	29.8	NA	4.6	14.67	6.07	1.6	Bogota-Gregory & Oliveira
Characiformes	Anostomidae	Laemolyta	Laemolyta proxima	Para	Santarem	Tapajos	rio Tapajos; on the east margin of the main channel of the rio Tapajos; 2 km northwest of Alter do Chao	2015-05-27	River margin	29.8	NA	4.6	14.67	6.07	1.6	Bogota-Gregory & Oliveira
Characiformes	Anostomidae	Laemolyta	Laemolyta proxima	Para	Santarem	Tapajos	rio Tapajos; on the east margin of the main channel of the rio Tapajos; 2 km northwest of Alter do Chao	2015-05-27	River margin	29.8	NA	4.6	14.67	6.07	1.6	Bogota-Gregory & Oliveira
Characiformes	Anostomidae	Laemolyta	Laemolyta proxima	Para	Santarem	Tapajos	rio Tapajos; on the east margin of the main channel of the rio Tapajos; 2 km northwest of Alter do Chao	2015-05-27	River margin	29.8	NA	4.6	14.67	6.07	1.6	Bogota-Gregory & Oliveira
Characiformes	Ctenoluciidae	Boulengerella	Boulengerella maculata	Para	Santarem	Tapajos	rio Tapajos; on the east margin of the main channel of the rio Tapajos; 20 km west of Santarem	2015-05-28	River margin	29.7	NA	4.7	14.32	6.29	1.75	Bogota-Gregory & Oliveira
Characiformes	Anostomidae	Laemolyta	Laemolyta proxima	Para	Santarem	Tapajos	rio Tapajos; on the east margin of the main channel of the rio Tapajos; 20 km west of Santarem	2015-05-28	River margin	30.5	NA	5.3	13.55	4.5	1.75	Bogota-Gregory & Oliveira
Characiformes	Anostomidae	Laemolyta	Laemolyta proxima	Para	Santarem	Tapajos	rio Tapajos; on the east margin of the main channel of the rio Tapajos; 20 km west of Santarem	2015-05-28	River margin	30.5	NA	5.3	13.55	4.5	1.75	Bogota-Gregory & Oliveira
Characiformes	Anostomidae	Laemolyta	Laemolyta proxima	Para	Santarem	Tapajos	rio Tapajos; on the east margin of the main channel of the rio Tapajos; 20 km west of Santarem	2015-05-28	River margin	30.5	NA	5.3	13.55	4.5	1.75	Bogota-Gregory & Oliveira
Characiformes	Anostomidae	Laemolyta	Laemolyta proxima	Para	Santarem	Tapajos	rio Tapajos; on the east margin of the main channel of the rio Tapajos; 20 km west of Santarem	2015-05-28	River margin	30.5	NA	5.3	13.55	4.5	1.75	Bogota-Gregory & Oliveira
Characiformes	Anostomidae	Laemolyta	Laemolyta proxima	Para	Santarem	Tapajos	rio Tapajos; on the east margin of the main channel of the rio Tapajos; 20 km west of Santarem	2015-05-28	River margin	30.5	NA	5.3	13.55	4.5	1.75	Bogota-Gregory & Oliveira
Characiformes	Anostomidae	Laemolyta	Laemolyta proxima	Para	Santarem	Tapajos	rio Tapajos; on the east margin of the main channel of the rio Tapajos; 20 km west of Santarem	2015-05-28	River margin	30.5	NA	5.3	13.55	4.5	1.75	Bogota-Gregory & Oliveira
Characiformes	Hemiodontidae	Argonectes	Argonectes robertsi	Para	Santarem	Tapajos	rio Tapajos; on the east margin of the main channel of the rio Tapajos; 20 km west of Santarem	2015-05-28	River margin	30.5	NA	5.3	13.55	4.5	1.75	Bogota-Gregory & Oliveira
Characiformes	Hemiodontidae	Hemiodus	Hemiodus unimaculatus	Para	Santarem	Tapajos	rio Tapajos; on the east margin of the main channel of the rio Tapajos; 20 km west of Santarem	2015-05-28	River margin	30.5	NA	5.3	13.55	4.5	1.75	Bogota-Gregory & Oliveira
Clupeiformes	Pristigasteridae	Pellona	Pellona flavipinnis	Para	Santarem	Amazonas	rio Amazonas; on the south margin of the main channel of the rio Amazonas; approximately 30 km upstream of Santarem and 5.5 km northwest of Arapixuna community	2015-07-31	River margin	30.4	7	2.8	54.5	44.9	0.4	Bogota-Gregory; Oliveira; Fontenelle & Van Nynatten
Synbranchiformes	Synbranchidae	Synbranchus	Synbranchus madeira	Para	Santarem	Amazonas	rio Amazonas; on the south margin of the main channel of the rio Amazonas; approximately 30 km upstream of Santarem and 5.5 km northwest of Arapixuna community	2015-07-31	River margin	30.4	7	2.8	54.5	44.9	0.4	Bogota-Gregory; Oliveira; Fontenelle & Van Nynatten
Characiformes	Cynodontidae	Rhaphiodon	Rhaphiodon vulpinus	Para	Santarem	Amazonas	rio Amazonas; on the south margin of the main channel of the rio Amazonas; approximately 30 km upstream of Santarem and 5.5 km northwest of Arapixuna community	2015-07-31	River margin	30.4	7	2.8	54.5	44.9	0.4	Bogota-Gregory; Oliveira; Fontenelle & Van Nynatten
Characiformes	Anostomidae	Rhytiodus	Rhytiodus argenteofuscus	Para	Santarem	Amazonas	rio Amazonas; on the south margin of the main channel of the rio Amazonas; approximately 30 km upstream of Santarem and 5.5 km northwest of Arapixuna community	2015-07-31	River margin	30.4	7	2.8	54.5	44.9	0.4	Bogota-Gregory; Oliveira; Fontenelle & Van Nynatten
Characiformes	Cynodontidae	Hydrolycus	Hydrolycus scomberoides	Para	Santarem	Amazonas	rio Amazonas; on the south margin of the main channel of the rio Amazonas; approximately 30 km upstream of Santarem and 5.5 km northwest of Arapixuna community	2015-07-31	River margin	30.4	7	2.8	54.5	44.9	0.4	Bogota-Gregory; Oliveira; Fontenelle & Van Nynatten
Characiformes	Cynodontidae	Rhaphiodon	Rhaphiodon vulpinus	Para	Santarem	Amazonas	rio Amazonas; on the south margin of the main channel of the rio Amazonas; approximately 30 km upstream of Santarem and 5.5 km northwest of Arapixuna community	2015-07-31	River margin	30.4	7	2.8	54.5	44.9	0.4	Bogota-Gregory; Oliveira; Fontenelle & Van Nynatten
Clupeiformes	Pristigasteridae	Pellona	Pellona flavipinnis	Para	Santarem	Amazonas	rio Amazonas; on the south margin of the main channel of the rio Amazonas; approximately 30 km upstream of Santarem and 5.5 km northwest of Arapixuna community	2015-07-31	River margin	30.4	7	2.8	54.5	44.9	0.4	Bogota-Gregory; Oliveira; Fontenelle & Van Nynatten
Clupeiformes	Pristigasteridae	Ilisha	Ilisha amazonica	Para	Santarem	Amazonas	rio Amazonas; on the south margin of the main channel of the rio Amazonas; approximately 30 km upstream of Santarem and 5.5 km northwest of Arapixuna community	2015-07-31	River margin	30.4	7	2.8	54.5	44.9	0.4	Bogota-Gregory; Oliveira; Fontenelle & Van Nynatten
Clupeiformes	Pristigasteridae	Ilisha	Ilisha amazonica	Para	Santarem	Amazonas	rio Amazonas; on the south margin of the main channel of the rio Amazonas; approximately 30 km upstream of Santarem and 5.5 km northwest of Arapixuna community	2015-07-31	River margin	30.4	7	2.8	54.5	44.9	0.4	Bogota-Gregory; Oliveira; Fontenelle & Van Nynatten
Perciformes	Sciaenidae	Plagioscion	Plagioscion squamosissimus	Para	Santarem	Arapiuns	rio Arapiuns 50 m of and parallel to Lago do Padre; east margin of the rio Arapiuns; approximately 4 km southwest of Villa Franca community	2015-08-02	River margin	30.2	6	4.9	9.36	1.34	3	Bogota-Gregory; Oliveira; Fontenelle & Van Nynatten
Characiformes	Acestrorhynchidae	Acestrorhynchus	Acestrorhynchus microlepis	Para	Santarem	Arapiuns	rio Arapiuns 50 m of and parallel to Lago do Padre; east margin of the rio Arapiuns; approximately 4 km southwest of Villa Franca community	2015-08-02	River margin	30.2	6	4.9	9.36	1.34	3	Bogota-Gregory; Oliveira; Fontenelle & Van Nynatten
Characiformes	Anostomidae	Schizodon	Schizodon vittatus	Para	Santarem	Arapiuns	rio Arapiuns 50 m of and parallel to Lago do Padre; east margin of the rio Arapiuns; approximately 4 km southwest of Villa Franca community	2015-08-02	River margin	30.2	6	4.9	9.36	1.34	3	Bogota-Gregory; Oliveira; Fontenelle & Van Nynatten
Characiformes	Curimatidae	Potamorhina	Potamorhina sp	Para	Santarem	Arapiuns	rio Arapiuns 50 m of and parallel to Lago do Padre; east margin of the rio Arapiuns; approximately 4 km southwest of Villa Franca community	2015-04-04	River margin	30.47	4.51	4.5	9.46	1.56	2.72	Bogota-Gregory & Figueira
[truncated: 20,949 more rows]
